# Supplementary material for: Whole Transcriptome Sequencing Analyzes the Interactions of mRNAs and ncRNAs in Cholangiocarcinoma
Source: Cancer Med. 2025 Apr 30;14(9):e70906. doi: 10.1002/cam4.70906 (PMC12042214; doi:10.1002/cam4.70906)
Supplement: Supplementary file 1 — Table S1. Clinical characteristics of six patients. Table S2. The primer sequences used in this study. Table S3. Differentially expressed mRNAs between adjacent cancer group and cancer group in CHOL. Table S4. Differentially expressed miRNAs between adjacent cancer group and cancer group in CHOL. Table S5. Differentially expressed lncRNAs between adjacent cancer group and cancer group in CHOL. Table S6. Differentially expressed circRNAs between adjacent cancer group and cancer group in CHOL. Table S7. Comparison of differential expressed RNAs between similar studies and our research. Table S8. The GO functions and KEGG pathway of diff‐mRNAs between adjacent cancer tissues and cancer groups in CHOL. Table S9. LncRNA/CircRNA–miRNA–mRNA regulatory networks between adjacent cancer tissues and cancer group in CHOL. Table S10. Protein–Protein Interaction (PPI) Network and Core Proteins Extraction from diff‐mRNAs of CHOL. Table S11. The GO functions and KEGG pathway of core proteins between adjacent cancer tissues and cancer groups in CHOL. [file CAM4-14-e70906-s001.xlsx]

## Sheet: Table S1
Table S1. Clinical characteristics of six patients
Sample ID	Sex	Age	ALT	AST	Total bilirubin	Albumin	HBV surface antigen	AFP	CEA	CA19-9	CA50	CA125	Smoking	Alcohol dependence	Portal vein carcinoma thrombus	Bismuth type	Nerve infiltration	Maximum diameter of tumor(cm)	TNM stage	Lymph node metastasis	Scope of resection (Surgical name)	Postoperative treatment	Tumor recurrence time	Tumor recurrence site	Last follow-up time
TA6	Male	61	24.4	23.3	14	47.1	0	3.39	2.73	68.35	21.45	14.93	Yes	No	No	3b	Yes	3	T1	No	Radical resection of hilar cholangiocarcinoma+Left hemihepatectomy+cholecystectomy+Roux-en-y anastomosis of bile duct and jejunum	Tegafur Gimeracil Oteracil Potassium Capsule	2019-06-05	intrahepatic	2019-06-05
TA5	Male	62	310	180.7	300	44	0.14	5.77	3.33	>1000	236.99	526	Yes	Yes	Yes	2	No	3.5	T4N1M1	Yes	Palliative resection of gallbladder carcinoma+Roux-en-y anastomosis of bile duct and jejunum+Hilar cholangiography	NA	NA	NA	2018-03-03
TA1	Male	63	188	72	299.93	38.41	0	3.62	9.44	>1000	NA	17.02	Yes	No	Yes	1	Yes	2	T1	No	Radical resection of cholangiocarcinoma+Roux-en-y anastomosis of the common hepatic duct to jejunum	Tegafur Gimeracil Oteracil Potassium Capsule	2018-12-14	pancreatic head、intrahepatic	2019-02-18
TA2	Male	67	164	62	78.46	42.57	0	5.38	2.74	116.8	NA	15.06	Yes	Yes	No	2	No	1.5	T1	No	Excision biopsy of liver mass+Radical resection of hilar cholangiocarcinoma	Tegafur Gimeracil Oteracil Potassium Capsule	2018-11-20	left hepatic duct	2020-02-03
TA3	Male	67	148.8	77.5	435.1	39.1	0	5.31	3.66	277.7	NA	9.35	Yes	Yes	No	2	Yes	1.5	T2a	No	Radical resection of hilar cholangiocarcinoma+cholecystectomy+Roux-en-y anastomosis of bile duct and jejunum+Hilar cholangiography	NA	NA	NA	NA
TA4	Male	72	79	43	111.18	35.33	0.01	1.78	3.89	46.96	25.48	39.38	No	No	No	1	Yes	2.5	T2b	No	Radical resection of hilar cholangiocarcinoma+Hilar cholangiography+Liver mass biopsy	Tegafur Gimeracil Oteracil Potassium Capsule	2018-05-01	intrahepatic	2018-05-02

## Sheet: Table S2
Table S2. The primer sequences used in this study.
Name	Sequences (5′ to 3′)
ITGA5-F2	GGACAGATGCCACACAAGGA
ITGA5-R2	AGTCCTGGATCTGCCTGGAT
CAV1-F	CAGTGCATCAGCCGTGTCTA
CAV1-R	TCTGCAAGTTGATGCGGACA
LOC112268322-F	TCTAGCCTCTCTTCCCGTTCC
LOC112268322-R	GCCATAACGGAACTACACAGC
MCAM-F	TGTGTAGGGAGGAACGGGTA
MCAM-R	CACAGTCTGGGACGACTGAA

## Sheet: Table S3
Table S3. Differentially expressed mRNAs between normal group and patients with CHOL.
	baseMean	log2FoldChange	lfcSE	stat	pvalue	padj	sig
UGT2B28	140.328	-24.5708	3.00339	-8.18101	2.81e-16	9.12e-13	down
MYOC	502.607	-9.58861	1.78767	-5.36376	8.15e-08	6.26e-06	down
MUSTN1	33.3005	-8.53996	1.40747	-6.06759	1.3e-09	2.54e-07	down
ADGRG4	56.599	-8.3401	1.62048	-5.14668	2.65e-07	1.64e-05	down
PCDHGA2	11.6077	-7.01916	1.46503	-4.79114	1.66e-06	7.12e-05	down
DES	4502.34	-6.84137	1.07598	-6.35829	2.04e-10	5.8e-08	down
PLIN4	1421.93	-6.65504	1.11666	-5.9598	2.53e-09	4.3e-07	down
LMX1A	8.45171	-6.56214	1.8755	-3.49886	0.000467244	0.00602511	down
SLC13A1	112.286	-6.53095	1.93158	-3.38114	0.000721864	0.00830097	down
CLCA2	8.17466	-6.51194	1.60614	-4.05441	5.03e-05	0.0010705	down
PHOSPHO1	8.16214	-6.50686	1.40875	-4.61888	3.86e-06	0.000144426	down
FABP4	2006.08	-6.49361	1.10714	-5.86523	4.49e-09	6.76e-07	down
HEPACAM	76.1746	-6.36593	1.43048	-4.4502	8.58e-06	0.000269488	down
NNAT	19.8431	-6.35476	1.33892	-4.74619	2.07e-06	8.46e-05	down
UGT2B10	49.6413	-6.22456	1.66145	-3.74647	0.000179341	0.00290046	down
STON1	570.574	-6.20128	0.834415	-7.43189	1.07e-13	1.33e-10	down
SCARA5	1656.18	-6.11526	1.24346	-4.91794	8.75e-07	4.31e-05	down
NPY	27.5562	-6.07727	1.30567	-4.65452	3.25e-06	0.000125028	down
SLC26A3	559.358	-6.05357	1.36322	-4.44063	8.97e-06	0.000278517	down
PTX3	641.101	-6.00334	1.0553	-5.68877	1.28e-08	1.49e-06	down
WT1	402.912	-5.95867	1.10514	-5.39181	6.98e-08	5.53e-06	down
HPR	20.1283	-5.861	1.51332	-3.87293	0.000107534	0.00193885	down
ATP1A2	633.34	-5.83525	0.854997	-6.82488	8.8e-12	4.08e-09	down
GAL	5.0732	-5.82364	1.66102	-3.50606	0.000454789	0.00590207	down
SGCG	13.8739	-5.79832	1.45106	-3.99593	6.44e-05	0.00130404	down
LEP	219.045	-5.7186	1.38489	-4.1293	3.64e-05	0.000838309	down
SLC6A15	13.0801	-5.71155	1.07672	-5.3046	1.13e-07	7.86e-06	down
HBG2	12.2895	-5.63518	1.37409	-4.10102	4.11e-05	0.000923465	down
PLN	1050.48	-5.60471	0.805365	-6.95922	3.42e-12	2.11e-09	down
MYH11	13203.6	-5.58025	0.798402	-6.98927	2.76e-12	1.93e-09	down
GREM2	235.897	-5.57063	0.892723	-6.24005	4.37e-10	1.06e-07	down
CASQ2	142	-5.56452	0.951777	-5.84646	5.02e-09	7.27e-07	down
CFD	633.15	-5.54136	0.798598	-6.93886	3.95e-12	2.27e-09	down
ACTG2	1011.95	-5.48886	0.971729	-5.64855	1.62e-08	1.82e-06	down
PRIMA1	302.824	-5.47567	1.30354	-4.20063	2.66e-05	0.000654696	down
TEX26	236.612	-5.32617	0.978875	-5.44111	5.29e-08	4.49e-06	down
CA3	64.0067	-5.31934	1.3118	-4.05501	5.01e-05	0.0010692	down
HTR4	232.145	-5.30591	0.992088	-5.34822	8.88e-08	6.63e-06	down
SERTM1	4.924	-5.27827	1.58386	-3.33253	0.000860605	0.00947659	down
NGF	700.763	-5.26265	0.79521	-6.61794	3.64e-11	1.51e-08	down
PCSK2	124.803	-5.25193	1.56877	-3.3478	0.000814559	0.00911893	down
MEDAG	2267.4	-5.2511	0.920999	-5.70153	1.19e-08	1.42e-06	down
PAPOLB	27.6533	-5.17698	0.962297	-5.37982	7.46e-08	5.87e-06	down
PLIN1	797.818	-5.09891	1.06241	-4.79938	1.59e-06	6.9e-05	down
CNN1	1063.64	-5.08052	0.700684	-7.2508	4.14e-13	4.2e-10	down
VIT	277.038	-5.0512	1.04787	-4.82046	1.43e-06	6.34e-05	down
LPL	2399.88	-4.99964	1.07163	-4.66545	3.08e-06	0.000119414	down
SLITRK3	8.0222	-4.99233	0.978894	-5.09997	3.4e-07	1.99e-05	down
PAH	1478.42	-4.99174	1.10388	-4.52201	6.13e-06	0.000205995	down
ABCG5	110.822	-4.95621	1.21329	-4.08492	4.41e-05	0.000973459	down
PI16	839.654	-4.82703	1.0076	-4.79062	1.66e-06	7.12e-05	down
LRP2	184.523	-4.8227	1.33751	-3.60573	0.000311271	0.00441417	down
MAPK4	72.4326	-4.80789	1.17813	-4.08095	4.49e-05	0.000980206	down
G6PC	188.396	-4.7949	1.15659	-4.14574	3.39e-05	0.00079686	down
TBX20	225.603	-4.75628	1.24068	-3.83359	0.000126285	0.0021916	down
IGF2	338.488	-4.7557	1.15984	-4.1003	4.13e-05	0.000923775	down
CYP1A1	4.80627	-4.74288	1.29957	-3.64959	0.000262664	0.0038846	down
KCNB1	120.061	-4.73752	0.669303	-7.07829	1.46e-12	1.15e-09	down
PRRG3	31.5817	-4.73588	0.919752	-5.14908	2.62e-07	1.63e-05	down
PPP1R1A	52.3403	-4.72992	1.07234	-4.41085	1.03e-05	0.000306232	down
RELN	2412.51	-4.71385	0.881802	-5.3457	9.01e-08	6.7e-06	down
PDZRN4	5235.76	-4.70201	0.714645	-6.5795	4.72e-11	1.91e-08	down
FAM180B	25.9974	-4.66737	1.26292	-3.6957	0.000219282	0.00337866	down
CIDEC	264.525	-4.65333	1.14024	-4.08103	4.48e-05	0.000980206	down
TNFAIP6	804.229	-4.63424	0.947194	-4.8926	9.95e-07	4.74e-05	down
SLC6A2	6.33649	-4.62661	1.22068	-3.79019	0.000150533	0.00252586	down
KCNA1	12.1865	-4.60511	1.11992	-4.11199	3.92e-05	0.000888007	down
ADCYAP1R1	211.185	-4.5967	0.70571	-6.51359	7.34e-11	2.59e-08	down
PLA2G2A	137.137	-4.59471	1.09418	-4.19924	2.68e-05	0.000657499	down
GFPT2	2137.05	-4.58658	0.859136	-5.33859	9.37e-08	6.87e-06	down
PCOLCE2	231.314	-4.55248	1.08175	-4.20844	2.57e-05	0.000638147	down
APCDD1L	7.64427	-4.53322	1.30538	-3.47271	0.000515235	0.00646961	down
CLEC3B	222.123	-4.52486	0.752147	-6.01593	1.79e-09	3.19e-07	down
MFAP5	924.802	-4.49406	0.822375	-5.46474	4.64e-08	4.06e-06	down
FRRS1L	264.448	-4.4861	0.810921	-5.5321	3.16e-08	3.03e-06	down
KCNA5	33.6926	-4.46953	0.841993	-5.30827	1.11e-07	7.77e-06	down
ADAMTS4	4540.86	-4.46202	0.872695	-5.11293	3.17e-07	1.9e-05	down
ANGPTL5	19.1045	-4.44347	0.946321	-4.69552	2.66e-06	0.00010513	down
CHRM2	1042.5	-4.44244	1.07277	-4.1411	3.46e-05	0.000810774	down
MAS1L	3.85749	-4.40619	1.16294	-3.78883	0.000151357	0.00253708	down
CRYAB	411.536	-4.3675	0.735912	-5.93481	2.94e-09	4.87e-07	down
CACNA1G	45.4096	-4.3654	0.820234	-5.32214	1.03e-07	7.36e-06	down
CILP	1596.9	-4.35154	0.894583	-4.86433	1.15e-06	5.29e-05	down
SFRP1	818.898	-4.33588	0.706573	-6.13649	8.44e-10	1.82e-07	down
FLNC	1644.54	-4.33105	0.621777	-6.96559	3.27e-12	2.11e-09	down
SLC2A4	87.2369	-4.31493	0.760982	-5.67022	1.43e-08	1.64e-06	down
FXYD1	192.567	-4.29446	0.747327	-5.74643	9.11e-09	1.16e-06	down
GALNT15	602.09	-4.28969	0.612601	-7.00242	2.52e-12	1.85e-09	down
FAM180A	380.009	-4.27604	0.765997	-5.58232	2.37e-08	2.39e-06	down
ADAMTS1	7512.5	-4.26534	0.679772	-6.27467	3.5e-10	8.87e-08	down
ITGB3	673.113	-4.22354	0.609469	-6.92986	4.21e-12	2.28e-09	down
CORO6	6.43601	-4.2075	1.09298	-3.84958	0.000118321	0.00209325	down
OGN	1938.62	-4.18774	0.707293	-5.9208	3.2e-09	5.14e-07	down
LIPN	69.9613	-4.1798	0.915952	-4.56334	5.03e-06	0.000175501	down
RYR3	259.479	-4.15647	0.562415	-7.39039	1.46e-13	1.69e-10	down
ABCA8	4879.07	-4.13723	0.772223	-5.35756	8.44e-08	6.39e-06	down
SELE	1208.28	-4.12571	0.955407	-4.31828	1.57e-05	0.000434966	down
GPX3	1436.45	-4.11686	0.671555	-6.13034	8.77e-10	1.87e-07	down
HBA1	217.159	-4.10688	0.893728	-4.59523	4.32e-06	0.000156154	down
IP6K3	54.1672	-4.09641	1.0344	-3.96019	7.49e-05	0.00145574	down
ALAS2	27.2002	-4.07551	1.06757	-3.81754	0.000134788	0.0023022	down
LYVE1	903.658	-4.07185	0.802005	-5.07709	3.83e-07	2.2e-05	down
FBLN2	2264.75	-4.06265	0.722574	-5.62246	1.88e-08	2.08e-06	down
TWIST2	343.773	-4.05969	0.712991	-5.69388	1.24e-08	1.47e-06	down
AOC3	458.14	-4.03457	0.685742	-5.88351	4.02e-09	6.26e-07	down
MT1A	97.8903	-4.02559	1.16966	-3.44166	0.000578149	0.00701964	down
VEGFD	59.6138	-4.02079	0.849983	-4.73043	2.24e-06	9.03e-05	down
FST	305.558	-4.01248	0.801724	-5.00481	5.59e-07	3.02e-05	down
SLC5A7	15.4405	-4.0123	0.899584	-4.46017	8.19e-06	0.000257753	down
FHL1	2728.54	-4.0053	0.484377	-8.26896	1.35e-16	5.48e-13	down
LMOD1	1537.63	-4.00258	0.608637	-6.5763	4.82e-11	1.91e-08	down
RASD1	275.333	-3.99818	0.690941	-5.78658	7.18e-09	9.78e-07	down
ABCA9	1570.47	-3.99688	1.04438	-3.82705	0.000129689	0.00223296	down
GC	3759.46	-3.98961	0.914155	-4.36425	1.28e-05	0.000365503	down
RSPO3	390.704	-3.98464	0.794241	-5.01691	5.25e-07	2.87e-05	down
CD36	3429.07	-3.98457	0.62971	-6.32763	2.49e-10	6.73e-08	down
DPYS	168.351	-3.98196	0.863307	-4.61244	3.98e-06	0.000148409	down
PDE2A	268.776	-3.98099	0.457988	-8.69235	3.55e-18	1.92e-14	down
C8A	24.1872	-3.97057	0.885927	-4.48183	7.4e-06	0.000236601	down
FAIM2	80.6132	-3.95463	0.779561	-5.0729	3.92e-07	2.21e-05	down
NTRK3	351.438	-3.94127	0.799756	-4.9281	8.3e-07	4.12e-05	down
PIRT	13.8293	-3.92393	1.15497	-3.39742	0.000680245	0.00792262	down
LGI1	19.685	-3.92374	0.779239	-5.03535	4.77e-07	2.64e-05	down
ANKRD30A	13.117	-3.9182	1.1297	-3.46837	0.000523622	0.00655696	down
CHRDL1	2450.53	-3.91113	0.909719	-4.29928	1.71e-05	0.000465247	down
NTRK2	1823.37	-3.90103	0.945696	-4.12504	3.71e-05	0.000849815	down
CCL14	148.098	-3.8823	0.865401	-4.48613	7.25e-06	0.000233256	down
VTN	271.988	-3.87801	0.973354	-3.98417	6.77e-05	0.00135505	down
FAM135B	84.1104	-3.86091	1.11424	-3.46508	0.000530083	0.00661236	down
CCL2	1759.54	-3.85167	0.804735	-4.78626	1.7e-06	7.25e-05	down
GPM6A	215.291	-3.84291	0.871161	-4.41125	1.03e-05	0.000306232	down
HSPB8	558.111	-3.84202	0.539427	-7.12242	1.06e-12	9.18e-10	down
GSTM5	103.908	-3.83444	0.558457	-6.86612	6.6e-12	3.21e-09	down
NSG2	16.1497	-3.80156	1.04669	-3.63199	0.00028124	0.00407242	down
PRPH	13.5995	-3.79787	1.11374	-3.41002	0.000649582	0.00764639	down
CTSG	103.439	-3.79597	0.61416	-6.18076	6.38e-10	1.48e-07	down
CNTN1	1220.78	-3.7662	0.882709	-4.26664	1.98e-05	0.00052063	down
NR4A3	7744.55	-3.75399	0.816408	-4.59817	4.26e-06	0.000154899	down
HBA2	940.539	-3.74593	0.853533	-4.38874	1.14e-05	0.000331179	down
PLAC9	94.9773	-3.7402	0.620444	-6.02827	1.66e-09	3.04e-07	down
SYNM	3011.51	-3.73288	0.555665	-6.71787	1.84e-11	8.08e-09	down
HSPB7	113.339	-3.72698	0.775013	-4.80893	1.52e-06	6.67e-05	down
TNXB	2456.15	-3.71811	0.616296	-6.03299	1.61e-09	3e-07	down
SUSD5	164.575	-3.70825	0.709856	-5.22395	1.75e-07	1.15e-05	down
MYOCD	915.44	-3.69526	0.723123	-5.11014	3.22e-07	1.92e-05	down
CPB2	85.3151	-3.6931	1.00504	-3.67459	0.000238233	0.00359881	down
NPAS4	11.2137	-3.67425	0.910156	-4.03694	5.42e-05	0.00113113	down
GPC3	557.675	-3.66301	0.63689	-5.7514	8.85e-09	1.15e-06	down
EBF2	770.612	-3.65569	0.834762	-4.37932	1.19e-05	0.000343365	down
AKAP12	9499.33	-3.6526	0.674876	-5.41225	6.22e-08	5.04e-06	down
VIP	193.002	-3.6358	0.975136	-3.72851	0.000192618	0.00306001	down
HBB	3733.97	-3.6171	0.883049	-4.09615	4.2e-05	0.000937875	down
ASPA	826.792	-3.60567	0.663925	-5.43085	5.61e-08	4.69e-06	down
BMP6	919.938	-3.5914	0.602912	-5.95675	2.57e-09	4.3e-07	down
XG	26.2601	-3.58167	0.958541	-3.73658	0.000186538	0.00298184	down
TMEM100	318.664	-3.56977	0.705315	-5.06124	4.17e-07	2.32e-05	down
ATOH8	452.038	-3.56754	0.835541	-4.26973	1.96e-05	0.000516653	down
SLC13A4	26.982	-3.56563	0.939821	-3.79395	0.00014827	0.00249047	down
CMA1	31.1549	-3.56534	0.855156	-4.16922	3.06e-05	0.000729348	down
ADAM33	756.913	-3.55908	0.44007	-8.08752	6.09e-16	1.41e-12	down
SRPX	578.614	-3.55382	0.586605	-6.05828	1.38e-09	2.63e-07	down
NECAB1	40.6988	-3.55287	0.89974	-3.94877	7.86e-05	0.00151221	down
PKHD1L1	927.974	-3.53859	0.872027	-4.05789	4.95e-05	0.00105888	down
GPIHBP1	55.9015	-3.52901	0.801926	-4.40067	1.08e-05	0.000316888	down
CXCR1	44.1062	-3.51795	1.02738	-3.42419	0.000616631	0.00738726	down
FBLN1	4787.75	-3.51643	0.598776	-5.8727	4.29e-09	6.62e-07	down
CCDC80	10089	-3.51258	0.704111	-4.98867	6.08e-07	3.22e-05	down
AVPR1A	508.583	-3.50862	0.602218	-5.82617	5.67e-09	7.93e-07	down
POPDC3	5.12502	-3.50808	0.994585	-3.52718	0.000420015	0.00560331	down
ADH1B	8193.72	-3.50205	0.618944	-5.6581	1.53e-08	1.73e-06	down
LRFN5	2605.32	-3.49959	0.83155	-4.20851	2.57e-05	0.000638147	down
SGCA	51.0788	-3.48969	0.723371	-4.8242	1.41e-06	6.26e-05	down
DPT	2550.95	-3.48422	0.543581	-6.40975	1.46e-10	4.54e-08	down
CCL8	137.618	-3.47803	0.905657	-3.84034	0.000122865	0.00214835	down
ANGPTL1	860.447	-3.47673	0.676059	-5.14265	2.71e-07	1.67e-05	down
KCNMB1	61.0596	-3.47301	0.788744	-4.40322	1.07e-05	0.000315091	down
C11orf96	1334.1	-3.46407	0.704551	-4.91671	8.8e-07	4.31e-05	down
PGM5	1003.79	-3.4574	0.495028	-6.98425	2.86e-12	1.93e-09	down
ZNF385D	4918.3	-3.44669	0.625311	-5.51196	3.55e-08	3.31e-06	down
MMRN1	2083.07	-3.44028	0.501264	-6.86322	6.73e-12	3.21e-09	down
VGLL3	2559.66	-3.4375	0.707922	-4.85576	1.2e-06	5.45e-05	down
THBS1	46088.6	-3.42719	0.5944	-5.7658	8.13e-09	1.08e-06	down
GLDC	32.6108	-3.42361	0.916801	-3.7343	0.000188236	0.00300603	down
TAGLN	2657.56	-3.42147	0.545269	-6.27484	3.5e-10	8.87e-08	down
RORB	157.933	-3.41462	0.694835	-4.91429	8.91e-07	4.35e-05	down
CNTFR	89.3772	-3.39847	1.01939	-3.33383	0.000856597	0.0094646	down
ADAMTS9	26800.9	-3.39548	0.821853	-4.1315	3.6e-05	0.000832166	down
COLEC12	729.865	-3.39383	0.810802	-4.18577	2.84e-05	0.000687179	down
CORO2B	591.892	-3.38683	0.623607	-5.43104	5.6e-08	4.69e-06	down
BCHE	159.091	-3.38516	0.581045	-5.826	5.68e-09	7.93e-07	down
TUB	424.909	-3.37947	0.440326	-7.67493	1.66e-14	2.98e-11	down
FILIP1	885.278	-3.37163	0.448771	-7.51304	5.78e-14	7.8e-11	down
CADM3	285.93	-3.35758	0.983164	-3.41507	0.000637648	0.00754416	down
HRC	26.0566	-3.35407	0.601832	-5.5731	2.5e-08	2.47e-06	down
CRISPLD2	10206.3	-3.35295	0.541959	-6.18672	6.14e-10	1.44e-07	down
FGF10	262.922	-3.34036	0.673663	-4.9585	7.1e-07	3.66e-05	down
RBPMS2	211.658	-3.32882	0.567944	-5.86118	4.6e-09	6.83e-07	down
ACKR3	1165.99	-3.3237	0.710761	-4.67626	2.92e-06	0.000114384	down
FGFR1	4036.81	-3.32272	0.679687	-4.8886	1.02e-06	4.81e-05	down
CD300E	169.91	-3.31993	0.85216	-3.89591	9.78e-05	0.00179662	down
TMEM35A	31.0855	-3.31983	0.930072	-3.56944	0.000357751	0.00492675	down
CXCR2	71.7217	-3.31673	0.815863	-4.0653	4.8e-05	0.00103533	down
ADCYAP1	84.2801	-3.31642	0.994895	-3.33344	0.0008578	0.00946782	down
PLA2G5	37.9021	-3.31046	0.770071	-4.2989	1.72e-05	0.000465259	down
SHISAL1	147.478	-3.30259	0.547961	-6.02705	1.67e-09	3.04e-07	down
NLGN1	8632.92	-3.30142	0.495405	-6.66409	2.66e-11	1.14e-08	down
LCN6	97.5874	-3.30005	0.753449	-4.37992	1.19e-05	0.000343022	down
AGTR1	93.7602	-3.29942	0.8405	-3.92554	8.65e-05	0.00163862	down
SULT1C4	191.867	-3.29758	0.627291	-5.25686	1.47e-07	9.69e-06	down
LILRB5	85.9659	-3.29682	0.609852	-5.40594	6.45e-08	5.2e-06	down
PDGFRL	97.1351	-3.28351	0.826301	-3.97375	7.08e-05	0.00139586	down
ENPP6	30.4757	-3.28047	0.874963	-3.74926	0.000177355	0.00287475	down
PDE10A	7978.41	-3.27393	0.775938	-4.21933	2.45e-05	0.000614819	down
SYNPO2	9371.94	-3.27218	0.584494	-5.59832	2.16e-08	2.26e-06	down
NEGR1	3887.69	-3.26827	0.566534	-5.76889	7.98e-09	1.07e-06	down
SMOC2	1650.79	-3.26665	0.431074	-7.57795	3.51e-14	5.17e-11	down
SPSB1	6276.27	-3.26337	0.682838	-4.77913	1.76e-06	7.46e-05	down
TCEAL2	28.7776	-3.26269	0.803929	-4.05844	4.94e-05	0.00105781	down
RBP7	51.3328	-3.25575	0.653179	-4.98446	6.21e-07	3.27e-05	down
PODN	1427.14	-3.25513	0.569825	-5.71252	1.11e-08	1.36e-06	down
FCGR3B	330.51	-3.25254	0.922397	-3.52618	0.000421594	0.00561053	down
RCAN2	756.025	-3.2487	0.502229	-6.46856	9.89e-11	3.27e-08	down
THBD	1406.18	-3.24644	0.627856	-5.17067	2.33e-07	1.47e-05	down
DMD	4510.1	-3.24269	0.603446	-5.37363	7.72e-08	6.01e-06	down
CTXND1	40.5036	-3.24205	0.938436	-3.45474	0.000550816	0.00679931	down
STUM	77.2468	-3.24115	0.633124	-5.11929	3.07e-07	1.85e-05	down
BMP3	135.235	-3.2294	0.916671	-3.52296	0.000426757	0.00564217	down
GHR	793.886	-3.2247	0.55691	-5.79035	7.02e-09	9.65e-07	down
OMD	494.81	-3.22053	0.589001	-5.46778	4.56e-08	4.01e-06	down
RHOJ	1860.32	-3.20848	0.534189	-6.00627	1.9e-09	3.34e-07	down
FGF2	2030.21	-3.20491	0.793322	-4.03986	5.35e-05	0.0011186	down
RADIL	50.0366	-3.20293	0.741852	-4.31748	1.58e-05	0.00043515	down
CREB5	13406.1	-3.20235	0.606197	-5.28268	1.27e-07	8.71e-06	down
HSPB6	39.8281	-3.1907	0.805702	-3.96015	7.49e-05	0.00145574	down
NRN1	340.116	-3.19006	0.91579	-3.4834	0.000495097	0.00630898	down
PCDH19	59.9159	-3.19002	0.571254	-5.58425	2.35e-08	2.39e-06	down
EPHA7	384.429	-3.18019	0.83325	-3.81661	0.000135296	0.00230601	down
RGMA	152.428	-3.17744	0.705281	-4.50521	6.63e-06	0.000218214	down
TRIM9	318.706	-3.17632	0.711987	-4.4612	8.15e-06	0.000257012	down
ALDH1A2	484.615	-3.15687	0.933516	-3.38169	0.000720408	0.00829339	down
APOLD1	3787.37	-3.15466	0.656998	-4.80164	1.57e-06	6.84e-05	down
IGF1	2616.63	-3.15409	0.647088	-4.87429	1.09e-06	5.1e-05	down
C2CD4C	24.5834	-3.13273	0.833647	-3.75786	0.000171371	0.00280298	down
S100A9	521.602	-3.1323	0.758644	-4.12882	3.65e-05	0.000838309	down
GLP2R	713.613	-3.12544	0.428808	-7.28868	3.13e-13	3.38e-10	down
ADGRB3	4006.35	-3.11385	0.633995	-4.91147	9.04e-07	4.38e-05	down
TCF21	274.899	-3.11236	0.633729	-4.91118	9.05e-07	4.38e-05	down
NFIL3	3192.51	-3.11032	0.530369	-5.86444	4.51e-09	6.76e-07	down
ANK2	7313.85	-3.10009	0.610815	-5.07533	3.87e-07	2.2e-05	down
COL21A1	784.375	-3.09665	0.715299	-4.32917	1.5e-05	0.000417572	down
STON1-GTF2A1L	210.482	-3.08184	0.557211	-5.53083	3.19e-08	3.04e-06	down
TMEM255A	83.2792	-3.07784	0.909371	-3.38458	0.000712863	0.00822991	down
ENPEP	1334.92	-3.07581	0.616359	-4.99029	6.03e-07	3.2e-05	down
PCP4L1	62.4544	-3.07393	0.751867	-4.0884	4.34e-05	0.000961815	down
GABRA4	17.1004	-3.07259	0.850912	-3.61094	0.000305085	0.00434164	down
DHH	53.6083	-3.07164	0.801307	-3.83328	0.000126444	0.002192	down
WNT9A	1041.1	-3.05339	0.644321	-4.73892	2.15e-06	8.71e-05	down
PMP22	2680.33	-3.05197	0.578748	-5.2734	1.34e-07	9.03e-06	down
S100A8	239.746	-3.04828	0.810763	-3.75977	0.000170072	0.00278454	down
GFRA1	1524.48	-3.03472	0.8524	-3.56021	0.000370559	0.00506407	down
NRK	388.365	-3.03359	0.790911	-3.83556	0.000125279	0.00217647	down
TFPI2	104.305	-3.03041	0.747546	-4.0538	5.04e-05	0.0010705	down
HTR2A	56.4224	-3.02446	0.739984	-4.08719	4.37e-05	0.000965529	down
KDM6B	1711.15	-3.0197	0.621912	-4.8555	1.2e-06	5.45e-05	down
INSYN1	33.2635	-3.01376	0.631224	-4.77447	1.8e-06	7.59e-05	down
ANO2	293.323	-3.00121	0.340391	-8.81695	1.18e-18	9.53e-15	down
APOBEC3A	33.3072	-3.00047	0.779469	-3.84937	0.000118422	0.00209325	down
LRRC2	183.473	-2.99848	0.577522	-5.19197	2.08e-07	1.33e-05	down
RGS2	2581.63	-2.99387	0.470262	-6.3664	1.94e-10	5.7e-08	down
FCGBP	7814.01	-2.99321	0.744937	-4.01807	5.87e-05	0.00120849	down
LMCD1	7507.87	-2.9915	0.617531	-4.84429	1.27e-06	5.71e-05	down
MYL9	943.392	-2.99037	0.617192	-4.84513	1.27e-06	5.7e-05	down
TPSG1	43.1992	-2.98893	0.564652	-5.2934	1.2e-07	8.32e-06	down
TIMP4	218.4	-2.98826	0.856409	-3.48929	0.000484309	0.00619587	down
PRKAR2B	718.729	-2.98816	0.618948	-4.8278	1.38e-06	6.16e-05	down
REEP2	16.2099	-2.98441	0.708291	-4.21354	2.51e-05	0.000628856	down
GRASP	260.757	-2.98341	0.564832	-5.28194	1.28e-07	8.71e-06	down
UAP1	11565.8	-2.97639	0.701574	-4.24245	2.21e-05	0.000567951	down
OSR1	136.078	-2.97594	0.800657	-3.71687	0.000201707	0.00316197	down
NR4A2	1476.51	-2.96849	0.75741	-3.91927	8.88e-05	0.00167404	down
ADGRD1	1353.46	-2.96608	0.630634	-4.70333	2.56e-06	0.000101685	down
AR	503.231	-2.96098	0.556452	-5.32117	1.03e-07	7.36e-06	down
CD34	473.03	-2.95798	0.528475	-5.59721	2.18e-08	2.26e-06	down
FOSB	6224.56	-2.95159	0.840464	-3.51186	0.000444987	0.00582147	down
APOD	1100.87	-2.94574	0.763585	-3.85777	0.000114425	0.0020359	down
ZNF728	39.4345	-2.944	0.603176	-4.88083	1.06e-06	4.96e-05	down
ADCY2	316.116	-2.9393	0.535807	-5.48576	4.12e-08	3.73e-06	down
SEMA4A	3632.4	-2.93856	0.602504	-4.87725	1.08e-06	5.04e-05	down
NR4A1	7801.91	-2.93779	0.567003	-5.18127	2.2e-07	1.41e-05	down
ADAMTS8	158.654	-2.93653	0.611374	-4.80317	1.56e-06	6.8e-05	down
MMP19	1835.44	-2.93637	0.512714	-5.72711	1.02e-08	1.27e-06	down
VXN	42.9701	-2.93534	0.863585	-3.39902	0.000676284	0.00788625	down
FAM107A	270.639	-2.93239	0.455095	-6.44346	1.17e-10	3.79e-08	down
JAM2	424.062	-2.92739	0.326971	-8.95307	3.46e-19	5.6e-15	down
LAMA2	6255.58	-2.92615	0.615194	-4.75646	1.97e-06	8.21e-05	down
CDH13	296.703	-2.92578	0.636608	-4.59589	4.31e-06	0.000156154	down
DACT3	75.8059	-2.92534	0.54669	-5.35101	8.75e-08	6.56e-06	down
CAMK2A	22.1801	-2.92081	0.575089	-5.07887	3.8e-07	2.19e-05	down
EPB42	7.43595	-2.90747	0.860228	-3.37988	0.000725183	0.00833061	down
ADAMTS16	194.744	-2.90445	0.84209	-3.4491	0.000562462	0.00689633	down
ABCA6	3412.15	-2.90348	0.74501	-3.89724	9.73e-05	0.00179214	down
NFATC2	15427.3	-2.90266	0.48515	-5.98301	2.19e-09	3.82e-07	down
PRELP	355.778	-2.90249	0.69571	-4.17198	3.02e-05	0.000721893	down
FGF7	2847.29	-2.89628	0.709173	-4.08403	4.43e-05	0.000973459	down
KCNE4	526.109	-2.894	0.61383	-4.71467	2.42e-06	9.65e-05	down
LRRN4CL	127.355	-2.89241	0.544647	-5.31062	1.09e-07	7.77e-06	down
PEG3	389.325	-2.89139	0.559825	-5.1648	2.41e-07	1.5e-05	down
SCUBE1	83.5366	-2.88971	0.683944	-4.22506	2.39e-05	0.000605927	down
PDK4	10717.1	-2.88303	0.727093	-3.96514	7.34e-05	0.00143594	down
SEMA3G	288.862	-2.87634	0.468287	-6.14225	8.14e-10	1.81e-07	down
DAAM2	1137.49	-2.87305	0.55195	-5.20528	1.94e-07	1.25e-05	down
EGR3	1129.77	-2.86996	0.687729	-4.1731	3e-05	0.000719435	down
LINGO2	1222.69	-2.86755	0.724663	-3.95708	7.59e-05	0.00147105	down
ADCY5	430.493	-2.86037	0.488169	-5.85939	4.65e-09	6.85e-07	down
CYP26B1	67.4505	-2.85969	0.860924	-3.32165	0.000894868	0.00974138	down
TENM3	4747.95	-2.85919	0.805787	-3.54832	0.0003877	0.00525719	down
DOK5	158.43	-2.85721	0.738994	-3.86635	0.000110477	0.0019832	down
MAMLD1	1445.57	-2.85704	0.743652	-3.8419	0.000122087	0.00213935	down
FIGN	1175.07	-2.85646	0.780424	-3.66014	0.000252075	0.00375196	down
C2orf88	605.112	-2.85494	0.842524	-3.38856	0.000702615	0.00812634	down
CD300LG	49.7702	-2.83724	0.772911	-3.67085	0.000241742	0.00364502	down
PPBP	45.6694	-2.8349	0.824685	-3.43756	0.000586985	0.00710351	down
SCN2B	45.1807	-2.83158	0.510063	-5.55143	2.83e-08	2.77e-06	down
MAP1B	3305.21	-2.82628	0.441436	-6.40247	1.53e-10	4.68e-08	down
PRDM6	361.41	-2.82575	0.747687	-3.77932	0.000157255	0.00262507	down
KRT222	54.4115	-2.82229	0.527033	-5.35506	8.55e-08	6.45e-06	down
SLC7A14	164.101	-2.82158	0.637672	-4.42481	9.65e-06	0.000295207	down
TIMP3	8653.5	-2.8086	0.491764	-5.71128	1.12e-08	1.36e-06	down
BMP5	169.218	-2.79939	0.741801	-3.77378	0.000160794	0.00266766	down
CCIN	14.8973	-2.79572	0.765817	-3.65063	0.000261596	0.00387233	down
SOCS3	8231.73	-2.7953	0.65753	-4.25122	2.13e-05	0.00055317	down
CLMP	1377.23	-2.79386	0.482253	-5.79336	6.9e-09	9.56e-07	down
FAM110D	93.1902	-2.78935	0.457307	-6.09952	1.06e-09	2.16e-07	down
MRGPRF	139.074	-2.78879	0.451599	-6.17537	6.6e-10	1.51e-07	down
CLDN11	178.765	-2.78697	0.64374	-4.32933	1.5e-05	0.000417572	down
SCRG1	800.016	-2.78667	0.75704	-3.68101	0.000232309	0.00352244	down
IQSEC3	24.5226	-2.78594	0.634673	-4.38957	1.14e-05	0.000330516	down
IL17B	327.844	-2.78258	0.47153	-5.90118	3.61e-09	5.68e-07	down
CYP2C8	162.95	-2.78217	0.794205	-3.50309	0.000459894	0.00595402	down
CAVIN2	1358.02	-2.78064	0.458201	-6.0686	1.29e-09	2.54e-07	down
SORBS1	10480.2	-2.77696	0.520432	-5.33588	9.51e-08	6.94e-06	down
ANKS1B	850.129	-2.76973	0.435369	-6.36181	1.99e-10	5.77e-08	down
SRSF12	33.7324	-2.7663	0.640728	-4.31743	1.58e-05	0.00043515	down
AQP7	159.994	-2.76621	0.622087	-4.44666	8.72e-06	0.000271934	down
TNFSF14	526.27	-2.7649	0.7216	-3.83162	0.000127301	0.00220223	down
FBLN5	1504.73	-2.76367	0.477804	-5.78412	7.29e-09	9.85e-07	down
RSPO2	29.1683	-2.75974	0.824448	-3.34738	0.000815786	0.00911983	down
FERMT2	2766	-2.75019	0.451302	-6.09391	1.1e-09	2.2e-07	down
SORCS2	252.886	-2.74713	0.50046	-5.4892	4.04e-08	3.68e-06	down
S1PR3	422.232	-2.7436	0.621903	-4.41162	1.03e-05	0.000306232	down
USP2	81.2448	-2.74258	0.640884	-4.27937	1.87e-05	0.000501304	down
EFHD1	59.5941	-2.7425	0.598718	-4.58061	4.64e-06	0.000164797	down
HSPB2	24.3175	-2.73806	0.650487	-4.20925	2.56e-05	0.000637938	down
SLIT3	5822.67	-2.73574	0.593541	-4.60919	4.04e-06	0.000149596	down
LOXHD1	38.2159	-2.73472	0.733849	-3.72654	0.000194125	0.00306684	down
BRINP2	8.86748	-2.73153	0.728349	-3.7503	0.000176623	0.00286926	down
PDZRN3	8631.78	-2.73079	0.516688	-5.28519	1.26e-07	8.62e-06	down
ACTA2	5175.25	-2.72788	0.56673	-4.81337	1.48e-06	6.54e-05	down
KLHL29	7447.17	-2.7261	0.668745	-4.07644	4.57e-05	0.000996317	down
TMTC1	4424.8	-2.72268	0.433836	-6.27584	3.48e-10	8.87e-08	down
ID4	554.741	-2.72248	0.500725	-5.43709	5.42e-08	4.57e-06	down
PPP1R14A	21.6775	-2.72063	0.669281	-4.065	4.8e-05	0.00103533	down
IL1R1	14330.2	-2.71895	0.602479	-4.51294	6.39e-06	0.000211927	down
DCN	25773.2	-2.71671	0.489798	-5.54658	2.91e-08	2.83e-06	down
FAM124A	383.04	-2.71388	0.497162	-5.45875	4.8e-08	4.18e-06	down
HDC	299.588	-2.7125	0.54185	-5.00599	5.56e-07	3.01e-05	down
NFATC1	3488.94	-2.70983	0.551095	-4.91718	8.78e-07	4.31e-05	down
JPH2	427.256	-2.70519	0.776825	-3.48237	0.000496995	0.00632303	down
ARHGEF26	588.806	-2.70275	0.778289	-3.47268	0.000515285	0.00646961	down
ADGRG3	117.697	-2.70274	0.647333	-4.17519	2.98e-05	0.00071498	down
PDE1B	31.8661	-2.70086	0.780789	-3.45914	0.000541896	0.00672557	down
CDO1	166.973	-2.69397	0.75891	-3.54979	0.000385544	0.00523391	down
NHSL2	1187.27	-2.68706	0.468185	-5.7393	9.51e-09	1.2e-06	down
PALMD	744.871	-2.68594	0.452954	-5.92983	3.03e-09	4.97e-07	down
PTGER3	714.795	-2.68189	0.631662	-4.24576	2.18e-05	0.00056139	down
DDR2	5845.12	-2.68132	0.490131	-5.47061	4.48e-08	3.99e-06	down
CHST3	1102.72	-2.67899	0.699193	-3.83154	0.000127344	0.00220223	down
EMP1	13548.1	-2.67624	0.719599	-3.71907	0.000199959	0.00314063	down
MFAP4	1505.54	-2.67412	0.452494	-5.90972	3.43e-09	5.45e-07	down
ADAMTS5	592.857	-2.67236	0.503529	-5.30726	1.11e-07	7.78e-06	down
BHMT2	190.097	-2.67164	0.377612	-7.07511	1.49e-12	1.15e-09	down
PLPP3	3406.53	-2.66881	0.512437	-5.20808	1.91e-07	1.24e-05	down
COL4A5	1503.36	-2.66522	0.535034	-4.9814	6.31e-07	3.31e-05	down
SPARCL1	13298	-2.66393	0.387659	-6.87185	6.34e-12	3.21e-09	down
SNAI1	165.154	-2.66217	0.676929	-3.93272	8.4e-05	0.0015979	down
SPON1	2513.69	-2.66172	0.55409	-4.80377	1.56e-06	6.8e-05	down
ABCC9	1948.69	-2.66156	0.495637	-5.36999	7.87e-08	6.08e-06	down
COL6A2	5887.84	-2.65969	0.531676	-5.00246	5.66e-07	3.05e-05	down
EFS	64.9444	-2.65709	0.631416	-4.20814	2.57e-05	0.000638147	down
GADD45B	966.988	-2.65672	0.629028	-4.22353	2.41e-05	0.000608158	down
KCNN3	381.529	-2.65567	0.418432	-6.34671	2.2e-10	6.15e-08	down
HMOX1	973.594	-2.64874	0.750846	-3.52767	0.000419229	0.00559744	down
DSCAML1	3517.77	-2.6469	0.61331	-4.31577	1.59e-05	0.000436734	down
CH25H	168.49	-2.64174	0.702305	-3.76153	0.000168878	0.0027706	down
DPYSL3	5135.01	-2.64096	0.536854	-4.91932	8.68e-07	4.29e-05	down
CBARP	72.5596	-2.63445	0.602807	-4.3703	1.24e-05	0.00035722	down
ASXL3	399.864	-2.62746	0.65189	-4.03052	5.57e-05	0.00115653	down
SDC2	2717.43	-2.62744	0.487155	-5.39345	6.91e-08	5.52e-06	down
BDKRB2	1221.18	-2.62331	0.629246	-4.16897	3.06e-05	0.000729348	down
PIM1	2163.22	-2.61899	0.663229	-3.94885	7.85e-05	0.00151221	down
AKAP6	1019.98	-2.61881	0.524278	-4.99508	5.88e-07	3.15e-05	down
KLF4	2213.36	-2.61715	0.61156	-4.27947	1.87e-05	0.000501304	down
SVEP1	3766.27	-2.61632	0.526717	-4.96723	6.79e-07	3.52e-05	down
MUC6	465.412	-2.61343	0.709532	-3.68331	0.000230221	0.00350706	down
COL25A1	881.957	-2.6131	0.604594	-4.32208	1.55e-05	0.000429006	down
PLXNA4	936.683	-2.61052	0.593282	-4.40014	1.08e-05	0.000317094	down
EMCN	744.666	-2.60963	0.41216	-6.33161	2.43e-10	6.67e-08	down
MCAM	2017.71	-2.60749	0.495287	-5.2646	1.4e-07	9.37e-06	down
DCLK1	3951.54	-2.60455	0.716746	-3.63385	0.000279225	0.00404827	down
B3GALT2	229.842	-2.60379	0.757481	-3.43744	0.000587248	0.00710351	down
ATP6V1G2	14.5906	-2.5951	0.753541	-3.44388	0.000573437	0.00698335	down
TPM2	2194.64	-2.58785	0.602101	-4.29804	1.72e-05	0.000465517	down
CPXM2	398.71	-2.58557	0.451714	-5.72392	1.04e-08	1.29e-06	down
SERPINE2	1620.94	-2.58365	0.593299	-4.35471	1.33e-05	0.00037956	down
EFEMP1	3905.35	-2.57847	0.459567	-5.61065	2.02e-08	2.15e-06	down
IGFBPL1	17.8336	-2.56711	0.691781	-3.71087	0.000206548	0.00322983	down
CPAMD8	52.6624	-2.56699	0.594091	-4.32087	1.55e-05	0.000430622	down
FBXL7	16046.3	-2.55981	0.394516	-6.48849	8.67e-11	2.93e-08	down
MYLK	3768.72	-2.55719	0.49951	-5.11939	3.07e-07	1.85e-05	down
FHL5	591.046	-2.55501	0.493523	-5.17709	2.25e-07	1.42e-05	down
KIF19	30.2104	-2.5531	0.712148	-3.58507	0.000336987	0.00468458	down
ELL2	19704.8	-2.55187	0.511726	-4.98678	6.14e-07	3.24e-05	down
GAS7	3618.36	-2.54908	0.496778	-5.13122	2.88e-07	1.77e-05	down
TDRD10	87.7	-2.54753	0.477794	-5.33186	9.72e-08	7.03e-06	down
C3orf70	270.205	-2.54636	0.536718	-4.74431	2.09e-06	8.5e-05	down
NAALAD2	198.089	-2.54458	0.607115	-4.19127	2.77e-05	0.000674121	down
ARHGEF15	197.76	-2.54351	0.565811	-4.49534	6.95e-06	0.000225628	down
ITGA8	768.726	-2.54148	0.554429	-4.58395	4.56e-06	0.000162546	down
IGFBP5	7744.78	-2.53846	0.723735	-3.50745	0.000452427	0.00588429	down
ROR2	1131.34	-2.53798	0.666074	-3.81036	0.000138766	0.00235772	down
CDH5	817.388	-2.53378	0.462501	-5.47844	4.29e-08	3.84e-06	down
LIMS2	848.07	-2.53328	0.394388	-6.42332	1.33e-10	4.24e-08	down
CCDC3	530.19	-2.53184	0.621555	-4.07339	4.63e-05	0.0010081	down
PDLIM3	3391.54	-2.52814	0.64905	-3.89514	9.81e-05	0.0017995	down
KCNJ12	24.2391	-2.52494	0.736281	-3.42931	0.000605114	0.00727167	down
ACKR1	483.766	-2.52228	0.494103	-5.10476	3.31e-07	1.95e-05	down
SLC2A3	5540.63	-2.52207	0.616047	-4.09396	4.24e-05	0.000944192	down
MYH10	1900.19	-2.50821	0.44634	-5.61949	1.92e-08	2.08e-06	down
MPL	11.3797	-2.508	0.698082	-3.5927	0.000327269	0.00459679	down
ELFN1	22.2319	-2.50734	0.642287	-3.90378	9.47e-05	0.00175783	down
MSRB3	2289.37	-2.50672	0.32922	-7.6141	2.66e-14	4.3e-11	down
ZIM2	83.1829	-2.50535	0.710711	-3.52514	0.000423266	0.00561894	down
GAS1	301.5	-2.5051	0.721312	-3.47298	0.000514707	0.00646961	down
SYNE3	1595.76	-2.50448	0.66464	-3.76818	0.000164445	0.00271435	down
WDR86	293.025	-2.49498	0.626612	-3.98169	6.84e-05	0.00136011	down
LILRA5	45.9134	-2.49138	0.635342	-3.92131	8.81e-05	0.00166375	down
FBN1	13311.7	-2.48554	0.5358	-4.63893	3.5e-06	0.000133572	down
TCEAL7	95.0439	-2.48199	0.416477	-5.9595	2.53e-09	4.3e-07	down
HOMER1	3421.18	-2.47904	0.489692	-5.06244	4.14e-07	2.31e-05	down
VWF	4325	-2.47699	0.346323	-7.15225	8.54e-13	8.14e-10	down
TGFBR3	9190.63	-2.47669	0.521536	-4.74884	2.05e-06	8.38e-05	down
MYCT1	513.791	-2.4753	0.444499	-5.56874	2.57e-08	2.52e-06	down
CD248	138.064	-2.47414	0.733137	-3.37473	0.000738889	0.00845808	down
SOCS2	722.018	-2.47292	0.441625	-5.5996	2.15e-08	2.26e-06	down
ERG	1787.57	-2.46948	0.468337	-5.27286	1.34e-07	9.03e-06	down
ZNF331	2776.2	-2.46434	0.557356	-4.42148	9.8e-06	0.000299233	down
CD93	4639.15	-2.45998	0.495074	-4.96892	6.73e-07	3.5e-05	down
ANGPTL2	594.586	-2.45025	0.535069	-4.57932	4.66e-06	0.000165458	down
GSTM2	134.733	-2.44764	0.722503	-3.38772	0.00070475	0.00814205	down
SCN9A	779.519	-2.44335	0.726852	-3.36156	0.000775042	0.00876668	down
OLFML1	200.054	-2.44143	0.492946	-4.95274	7.32e-07	3.75e-05	down
SLC25A44	2480.9	-2.43997	0.566353	-4.30821	1.65e-05	0.00045062	down
PURG	42.0562	-2.43579	0.639668	-3.8079	0.000140152	0.00237628	down
STARD9	2048.24	-2.43531	0.455902	-5.34174	9.21e-08	6.78e-06	down
HIC1	180.381	-2.43301	0.592472	-4.10653	4.02e-05	0.000906718	down
PLPP7	37.8878	-2.42556	0.529756	-4.57863	4.68e-06	0.000165639	down
VASN	342.32	-2.42482	0.704079	-3.44396	0.000573268	0.00698335	down
ABCA4	23.2187	-2.42467	0.60954	-3.97786	6.95e-05	0.00137614	down
COL14A1	9196.2	-2.42	0.526771	-4.59402	4.35e-06	0.000156383	down
PDZD4	101.342	-2.41978	0.634519	-3.81357	0.000136976	0.00233218	down
TECTA	36.0357	-2.41578	0.616573	-3.91807	8.93e-05	0.00168041	down
CTSL	2831.13	-2.41526	0.687441	-3.51341	0.000442402	0.00580639	down
CAB39L	2171.74	-2.4134	0.602989	-4.00239	6.27e-05	0.00127207	down
SLC22A17	324.577	-2.41131	0.545652	-4.41914	9.91e-06	0.000300785	down
NAV3	1247.71	-2.41097	0.654607	-3.68308	0.000230429	0.00350706	down
GABRG1	12.7299	-2.41057	0.709161	-3.39919	0.000675869	0.00788625	down
ANKDD1A	1646.97	-2.4073	0.441565	-5.45176	4.99e-08	4.3e-06	down
EGR1	3216.17	-2.40684	0.723566	-3.32636	0.000879896	0.00962431	down
DLC1	8798.92	-2.40201	0.355825	-6.75055	1.47e-11	6.63e-09	down
CAVIN1	3402.37	-2.39771	0.469388	-5.10817	3.25e-07	1.93e-05	down
BVES	131.686	-2.3896	0.374745	-6.37661	1.81e-10	5.43e-08	down
ITIH5	1232.99	-2.38815	0.484466	-4.92945	8.25e-07	4.1e-05	down
MPDZ	2065.38	-2.3872	0.388853	-6.13906	8.3e-10	1.82e-07	down
CXCL12	1927.9	-2.3861	0.636253	-3.75024	0.000176662	0.00286926	down
HMGCLL1	45.5784	-2.3854	0.603902	-3.94999	7.82e-05	0.00150993	down
TRPM6	234.933	-2.38226	0.591146	-4.02991	5.58e-05	0.00115658	down
GPR26	20.4302	-2.38038	0.685565	-3.47214	0.000516319	0.00647756	down
CSF1	1129.24	-2.37828	0.571287	-4.16302	3.14e-05	0.000746435	down
ABCC2	672.525	-2.37536	0.526099	-4.51505	6.33e-06	0.000210827	down
CDON	871.224	-2.37338	0.555008	-4.2763	1.9e-05	0.000506987	down
WFDC1	114.076	-2.36937	0.698032	-3.39436	0.000687899	0.00798722	down
C1QTNF2	35.2211	-2.36604	0.592266	-3.9949	6.47e-05	0.00130808	down
BMX	215.712	-2.36538	0.47323	-4.99838	5.78e-07	3.1e-05	down
HS3ST2	235.196	-2.36511	0.679205	-3.48217	0.00049737	0.00632303	down
CACNB4	457.561	-2.36488	0.538288	-4.39334	1.12e-05	0.000326586	down
MGP	6359.49	-2.36234	0.567895	-4.15981	3.19e-05	0.000753674	down
KCNE1	58.4556	-2.36032	0.571714	-4.1285	3.65e-05	0.000838309	down
CDKN1A	2953.12	-2.35884	0.572849	-4.11773	3.83e-05	0.000868603	down
COX7A1	105.059	-2.35549	0.391251	-6.02041	1.74e-09	3.13e-07	down
BNC2	10329.9	-2.35532	0.51886	-4.53941	5.64e-06	0.000192094	down
NTN1	364.05	-2.3541	0.699387	-3.36594	0.000762821	0.00867081	down
TMOD1	332.216	-2.3521	0.553612	-4.24863	2.15e-05	0.000556011	down
FEZ1	225.454	-2.34881	0.443958	-5.29061	1.22e-07	8.41e-06	down
CAV1	2709.61	-2.34819	0.60863	-3.85815	0.000114247	0.00203497	down
PDE9A	370.513	-2.34782	0.521161	-4.50497	6.64e-06	0.000218214	down
ARMH4	324.095	-2.34244	0.424185	-5.5222	3.35e-08	3.15e-06	down
DUSP1	9810.49	-2.34243	0.56674	-4.13316	3.58e-05	0.000830338	down
RNF122	556.955	-2.33041	0.527187	-4.42046	9.85e-06	0.000299519	down
DENND2A	643.068	-2.3288	0.28679	-8.12021	4.65e-16	1.26e-12	down
FCN1	235.434	-2.32841	0.660828	-3.52348	0.00042592	0.00563809	down
FNDC5	40.3652	-2.32658	0.562317	-4.13749	3.51e-05	0.000821259	down
MAMDC2	1186.47	-2.32522	0.474166	-4.9038	9.4e-07	4.52e-05	down
MEOX1	116.229	-2.32435	0.603875	-3.84905	0.000118575	0.00209366	down
EYA4	501.947	-2.32317	0.520021	-4.46745	7.92e-06	0.000250108	down
GLI3	1000.57	-2.32154	0.523582	-4.43396	9.25e-06	0.00028619	down
PALM	219.857	-2.32107	0.432919	-5.36144	8.26e-08	6.31e-06	down
DOK6	346.316	-2.31965	0.627444	-3.69699	0.000218173	0.00336797	down
MMP16	518.986	-2.31504	0.58113	-3.98368	6.79e-05	0.00135618	down
IQCJ-SCHIP1	5981.66	-2.3142	0.467827	-4.9467	7.55e-07	3.84e-05	down
KLF9	8032.16	-2.31381	0.576225	-4.01546	5.93e-05	0.0012204	down
SPOCK1	981.73	-2.31338	0.637199	-3.63054	0.000282825	0.00407981	down
DUSP26	32.2792	-2.31324	0.648161	-3.56893	0.000358447	0.00493215	down
F13A1	2419.44	-2.30958	0.485188	-4.76019	1.93e-06	8.08e-05	down
INMT	686.64	-2.3093	0.590957	-3.90773	9.32e-05	0.00173578	down
FSTL1	11268.2	-2.30624	0.432492	-5.33244	9.69e-08	7.03e-06	down
ACSL1	6648.9	-2.30475	0.659443	-3.495	0.000474067	0.00609853	down
DLGAP2	219.273	-2.30456	0.609957	-3.77824	0.000157941	0.00263382	down
NLRP3	591.689	-2.302	0.567544	-4.05607	4.99e-05	0.00106578	down
HMCN2	298.574	-2.30189	0.590065	-3.90109	9.58e-05	0.00177191	down
SCARA3	571.783	-2.29888	0.39284	-5.85194	4.86e-09	7.1e-07	down
RBMS3	2718.52	-2.29818	0.465442	-4.93762	7.91e-07	3.97e-05	down
LAMA4	3807.17	-2.2975	0.393426	-5.83972	5.23e-09	7.5e-07	down
EGFLAM	168.939	-2.29642	0.687097	-3.34221	0.000831143	0.00926061	down
NLRP12	34.8281	-2.29622	0.583657	-3.93419	8.35e-05	0.00158997	down
ANGPT1	573.843	-2.29456	0.509836	-4.50058	6.78e-06	0.000221019	down
KL	111.364	-2.29445	0.490032	-4.68225	2.84e-06	0.000111361	down
TUBB6	1720.02	-2.28478	0.510398	-4.47648	7.59e-06	0.00024118	down
SRL	57.8123	-2.28338	0.563916	-4.04914	5.14e-05	0.00108352	down
NAMPT	9502.39	-2.2796	0.645699	-3.53044	0.000414869	0.00555742	down
LRP1B	1200.38	-2.27872	0.458408	-4.97095	6.66e-07	3.47e-05	down
VEGFC	459.701	-2.27468	0.602179	-3.77742	0.000158461	0.00263977	down
NTRK1	41.1194	-2.27428	0.55905	-4.06811	4.74e-05	0.00102445	down
SLC10A6	235.314	-2.27281	0.633808	-3.58596	0.00033584	0.00467974	down
PREX2	1950.9	-2.26337	0.348467	-6.49522	8.29e-11	2.86e-08	down
RASL12	485.457	-2.26156	0.529503	-4.2711	1.95e-05	0.000516011	down
FAM20A	369.923	-2.25653	0.636205	-3.54687	0.000389844	0.00527461	down
CACNA1H	736.855	-2.25513	0.557082	-4.04811	5.16e-05	0.00108691	down
CD209	204.926	-2.25411	0.539416	-4.17879	2.93e-05	0.000704785	down
FGF5	30.3786	-2.25003	0.572969	-3.92696	8.6e-05	0.00163086	down
ADAMTS3	143.602	-2.24897	0.609335	-3.69086	0.000223495	0.00343052	down
UBE2QL1	25.3465	-2.24645	0.395154	-5.68502	1.31e-08	1.51e-06	down
LRRC17	117.954	-2.24639	0.534985	-4.19897	2.68e-05	0.000657499	down
SCN3B	41.91	-2.24617	0.463529	-4.84579	1.26e-06	5.69e-05	down
LIFR	5075.35	-2.24286	0.662727	-3.38428	0.000713641	0.00823207	down
LHFPL6	1983.25	-2.24027	0.484384	-4.62498	3.75e-06	0.000141548	down
WNT2B	200.209	-2.23992	0.505676	-4.42956	9.44e-06	0.000290763	down
CTSK	1935.87	-2.23903	0.505711	-4.4275	9.53e-06	0.000292663	down
GJA5	278.322	-2.23733	0.470703	-4.75316	2e-06	8.28e-05	down
BMPR1B	1939.01	-2.23732	0.49931	-4.48082	7.44e-06	0.00023679	down
SNTG2	579.899	-2.23729	0.420222	-5.32407	1.01e-07	7.31e-06	down
CKMT2	86.2411	-2.23692	0.607307	-3.68335	0.000230188	0.00350706	down
MOCS1	353.768	-2.23409	0.540543	-4.13304	3.58e-05	0.000830338	down
ELN	1524.49	-2.23372	0.530653	-4.20938	2.56e-05	0.000637938	down
SNED1	3403.59	-2.2276	0.597115	-3.7306	0.000191021	0.0030445	down
GLT8D2	470.565	-2.22587	0.397747	-5.5962	2.19e-08	2.26e-06	down
MRVI1	1699.6	-2.2251	0.458013	-4.85815	1.18e-06	5.41e-05	down
NID2	831.848	-2.22416	0.51874	-4.28762	1.81e-05	0.000485461	down
IL1B	232.181	-2.22288	0.575186	-3.86464	0.000111254	0.00199041	down
TEK	967.617	-2.22147	0.3407	-6.52031	7.02e-11	2.53e-08	down
FAT3	400.147	-2.21511	0.524649	-4.22207	2.42e-05	0.000609982	down
PYGL	556.347	-2.21502	0.518403	-4.27277	1.93e-05	0.000513004	down
OVCH1	47.0283	-2.21211	0.424252	-5.21414	1.85e-07	1.21e-05	down
RFX2	3615.12	-2.20966	0.41624	-5.30862	1.1e-07	7.77e-06	down
ITGA5	2127.04	-2.20039	0.355192	-6.19494	5.83e-10	1.39e-07	down
LDB3	439.979	-2.19921	0.528546	-4.16087	3.17e-05	0.000751299	down
CNRIP1	182.273	-2.19628	0.400581	-5.48272	4.19e-08	3.77e-06	down
OLFML3	882.197	-2.19541	0.465677	-4.71446	2.42e-06	9.65e-05	down
CMYA5	367.505	-2.19194	0.423359	-5.17749	2.25e-07	1.42e-05	down
PTH1R	43.1005	-2.19083	0.55218	-3.96761	7.26e-05	0.00142461	down
MRC1	1788.49	-2.188	0.452871	-4.83141	1.36e-06	6.07e-05	down
NR2F1	327.773	-2.18697	0.4603	-4.75118	2.02e-06	8.34e-05	down
DNAJB5	143.06	-2.18469	0.346986	-6.29619	3.05e-10	8.11e-08	down
ADGRL4	791.188	-2.17862	0.459848	-4.73769	2.16e-06	8.74e-05	down
PTPRS	1510.92	-2.17836	0.517108	-4.21259	2.52e-05	0.000630517	down
ECSCR	255.505	-2.17478	0.438428	-4.9604	7.03e-07	3.63e-05	down
CREM	1269.23	-2.17433	0.606268	-3.58641	0.000335255	0.00467655	down
TTLL7	862.686	-2.16573	0.606306	-3.572	0.000354262	0.004887	down
SYN3	811.333	-2.16514	0.499686	-4.33299	1.47e-05	0.000413622	down
KIRREL3	1854.89	-2.16147	0.506134	-4.27054	1.95e-05	0.000516456	down
EML1	829.88	-2.15961	0.35266	-6.12378	9.14e-10	1.92e-07	down
HRNR	96.1995	-2.15752	0.529947	-4.0712	4.68e-05	0.00101625	down
PYGO1	368.624	-2.15717	0.367765	-5.86562	4.47e-09	6.76e-07	down
GJA1	2664.82	-2.15619	0.545629	-3.95175	7.76e-05	0.00150239	down
HEY2	67.2993	-2.14249	0.629945	-3.40108	0.000671213	0.00784403	down
RTL5	61.7364	-2.1408	0.469482	-4.55992	5.12e-06	0.000177996	down
KCNS2	11.8653	-2.13207	0.636446	-3.34996	0.000808228	0.00907241	down
VIM	17421.4	-2.13043	0.50283	-4.23688	2.27e-05	0.000578528	down
CYBRD1	8720.47	-2.13042	0.444224	-4.79583	1.62e-06	6.98e-05	down
METTL24	510.585	-2.12871	0.462741	-4.60023	4.22e-06	0.000153723	down
NOCT	1185.56	-2.12805	0.51986	-4.09351	4.25e-05	0.000944718	down
FMN2	85.2217	-2.12754	0.507949	-4.1885	2.81e-05	0.000680903	down
RCAN1	1942.98	-2.12688	0.443989	-4.79038	1.66e-06	7.12e-05	down
PDE3A	13147.4	-2.12313	0.422205	-5.02867	4.94e-07	2.71e-05	down
CPE	1867.11	-2.1224	0.584445	-3.63147	0.000281809	0.00407242	down
GFRA2	60.005	-2.12023	0.532372	-3.98261	6.82e-05	0.00136011	down
MOV10L1	76.8647	-2.11804	0.618485	-3.42455	0.00061581	0.00738288	down
TNS1	8281.26	-2.11364	0.475012	-4.44967	8.6e-06	0.000269636	down
CSRNP1	3911.57	-2.11333	0.517536	-4.08346	4.44e-05	0.000974529	down
TLL1	1562.28	-2.11057	0.492651	-4.28411	1.83e-05	0.000492373	down
TP53INP2	496.165	-2.10832	0.303131	-6.95514	3.52e-12	2.11e-09	down
GNG4	25.0919	-2.10679	0.513678	-4.10138	4.11e-05	0.000923292	down
DCLK2	222.926	-2.10542	0.295687	-7.12044	1.08e-12	9.18e-10	down
RGCC	980.009	-2.10533	0.586199	-3.59149	0.000328789	0.00461015	down
CTH	705.965	-2.10341	0.508709	-4.13479	3.55e-05	0.000829784	down
ZCCHC24	899.455	-2.10334	0.497114	-4.2311	2.33e-05	0.000591758	down
TCF7L1	1573.95	-2.10316	0.467293	-4.50072	6.77e-06	0.000221019	down
FZD8	201.721	-2.10058	0.593609	-3.53866	0.00040216	0.00540964	down
CPED1	2339.01	-2.10015	0.368098	-5.7054	1.16e-08	1.39e-06	down
MPP2	69.6076	-2.0997	0.511789	-4.10268	4.08e-05	0.000919403	down
ITM2A	774.535	-2.09912	0.573103	-3.66273	0.00024954	0.00372107	down
CLU	8963.79	-2.09889	0.523491	-4.00942	6.09e-05	0.0012426	down
GFOD1	2502.85	-2.09886	0.567583	-3.69788	0.000217405	0.00335931	down
DPY19L2	649.465	-2.09565	0.438132	-4.78316	1.73e-06	7.34e-05	down
GPC6	3635.97	-2.0946	0.423177	-4.94969	7.43e-07	3.8e-05	down
DCLK3	25.5048	-2.09254	0.596483	-3.50812	0.00045128	0.00588006	down
FXYD6-FXYD2	436.432	-2.09147	0.517645	-4.04036	5.34e-05	0.00111763	down
RGS4	194.087	-2.09024	0.474941	-4.40106	1.08e-05	0.000316888	down
HTRA1	1534.64	-2.08773	0.479323	-4.35559	1.33e-05	0.000378708	down
MRC2	1826.8	-2.08122	0.519283	-4.00787	6.13e-05	0.00124919	down
PTGDS	616.468	-2.07904	0.605228	-3.43513	0.000592259	0.00715344	down
TAL1	184.912	-2.07653	0.316998	-6.55061	5.73e-11	2.11e-08	down
EPB41L3	1335.61	-2.07265	0.359672	-5.76261	8.28e-09	1.09e-06	down
LRP3	196.331	-2.07128	0.485468	-4.26657	1.99e-05	0.00052063	down
RAB3C	183.423	-2.05941	0.428674	-4.80414	1.55e-06	6.8e-05	down
ST6GALNAC5	286.787	-2.05897	0.605215	-3.40204	0.00066885	0.00782206	down
CLEC1A	245.969	-2.05746	0.467464	-4.40132	1.08e-05	0.000316888	down
PCOLCE	568.025	-2.05252	0.559962	-3.66546	0.000246899	0.0037042	down
MTMR7	52.4382	-2.05234	0.572824	-3.58285	0.00033987	0.00472061	down
HOXD8	36.2163	-2.0505	0.588738	-3.48288	0.000496056	0.00631624	down
GSN	13324.8	-2.04978	0.556787	-3.68144	0.000231921	0.00352174	down
CNTNAP3B	1704.04	-2.04948	0.446613	-4.58895	4.45e-06	0.000159403	down
ITPRIP	689.516	-2.04925	0.519288	-3.94627	7.94e-05	0.00152596	down
ARHGAP6	5802.28	-2.0444	0.359221	-5.69121	1.26e-08	1.48e-06	down
FOXF1	224.129	-2.04342	0.480918	-4.249	2.15e-05	0.000555989	down
TREM1	810.028	-2.03999	0.591706	-3.44765	0.000565486	0.00692293	down
COL6A1	4509.39	-2.03953	0.498451	-4.09174	4.28e-05	0.000949346	down
PHLDB2	8353.74	-2.0384	0.520971	-3.9127	9.13e-05	0.00170568	down
RXFP2	186.77	-2.03572	0.375772	-5.41743	6.05e-08	4.96e-06	down
CACNB2	3165.91	-2.03129	0.569319	-3.56793	0.000359806	0.00494665	down
DOC2B	211.017	-2.02875	0.470083	-4.31573	1.59e-05	0.000436734	down
SMAD9	524.529	-2.02685	0.399339	-5.0755	3.86e-07	2.2e-05	down
STARD8	276.849	-2.02551	0.392003	-5.16709	2.38e-07	1.49e-05	down
GALNT17	248.642	-2.02325	0.600422	-3.3697	0.000752487	0.00858344	down
TIPARP	6896.6	-2.02311	0.434352	-4.65776	3.2e-06	0.000123665	down
ARHGEF25	424.927	-2.02181	0.308384	-6.55615	5.52e-11	2.11e-08	down
HSPA12B	136.71	-2.02012	0.43062	-4.6912	2.72e-06	0.000106859	down
CHST7	399.045	-2.0199	0.558835	-3.61449	0.00030094	0.00430153	down
ECM2	886.215	-2.01811	0.434986	-4.63949	3.49e-06	0.000133522	down
MAP1A	580.616	-2.0159	0.44232	-4.55756	5.18e-06	0.000179526	down
PDE1A	953.606	-2.01195	0.478891	-4.20127	2.65e-05	0.000653844	down
VSTM4	680.056	-2.00707	0.409673	-4.8992	9.62e-07	4.61e-05	down
DUSP5	2546.1	-2.00166	0.546391	-3.66341	0.000248875	0.00371848	down
LMNTD2	21.1183	2.02048	0.521128	3.87713	0.000105695	0.00191385	up
DOK7	72.5899	2.03863	0.537249	3.79457	0.000147898	0.0024868	up
CLDN23	277.097	2.06054	0.587983	3.50442	0.000457602	0.00592907	up
SLC52A3	236.856	2.07336	0.605699	3.42309	0.000619143	0.00740095	up
ESRP1	3782.46	2.07781	0.527813	3.93665	8.26e-05	0.00157753	up
EGR4	16.6199	2.12266	0.513671	4.13233	3.59e-05	0.000830338	up
VSIG1	862.502	2.13267	0.526552	4.05026	5.12e-05	0.00107978	up
TRPV4	325.874	2.1516	0.636706	3.37928	0.000726772	0.00834295	up
TMPRSS4	2030	2.15387	0.619335	3.47771	0.000505711	0.00639207	up
CAPG	1848.02	2.16049	0.424445	5.09015	3.58e-07	2.08e-05	up
AXIN2	421.05	2.16712	0.646818	3.35044	0.000806834	0.00906933	up
LAMA3	6373.9	2.17536	0.546474	3.98073	6.87e-05	0.00136141	up
CNNM1	213.026	2.20535	0.602789	3.65857	0.000253625	0.00377157	up
TP73	21.5653	2.2128	0.634335	3.48837	0.000485976	0.0062116	up
ABCA12	75.8963	2.21575	0.639476	3.46495	0.000530326	0.00661236	up
TMEM265	176.898	2.21612	0.531793	4.16727	3.08e-05	0.000733749	up
TBX6	22.2957	2.22129	0.631387	3.51811	0.000434631	0.00573226	up
ZNF860	202.163	2.22176	0.596033	3.72758	0.000193324	0.00306313	up
MACC1	5244.27	2.23478	0.649008	3.44338	0.000574493	0.00698571	up
OTUB2	75.8465	2.24096	0.57811	3.87636	0.00010603	0.00191385	up
ADORA2B	135.335	2.25088	0.644129	3.49445	0.000475034	0.0061047	up
GLS2	83.74	2.25576	0.561361	4.01837	5.86e-05	0.00120849	up
ALDH3A1	104.109	2.25577	0.57586	3.91722	8.96e-05	0.00168435	up
TMEM97	917.643	2.28643	0.588207	3.88712	0.00010144	0.00184953	up
CELSR3	545.954	2.33409	0.589081	3.96226	7.42e-05	0.00144872	up
PDZK1IP1	510.338	2.35382	0.683286	3.44485	0.000571382	0.0069688	up
KCNN4	697.365	2.35601	0.616054	3.82436	0.000131115	0.00224893	up
PLEK2	682.19	2.36702	0.671221	3.52644	0.000421185	0.00560969	up
JPH1	134.767	2.36946	0.690134	3.43333	0.000596211	0.00719299	up
OVOL2	90.0832	2.4175	0.669547	3.61065	0.000305425	0.00434267	up
MMP11	385.739	2.4194	0.584349	4.14034	3.47e-05	0.000812308	up
SFN	368.696	2.43117	0.685835	3.54483	0.000392868	0.00530666	up
LIME1	59.5267	2.43996	0.535868	4.55328	5.28e-06	0.000181756	up
RHBDL2	306.123	2.45038	0.589683	4.15542	3.25e-05	0.000766083	up
SYT17	450.207	2.52166	0.425617	5.92473	3.13e-09	5.07e-07	up
CAPN8	5038.17	2.52211	0.757923	3.32765	0.000875806	0.00959185	up
IL17RB	464.794	2.5606	0.679871	3.7663	0.000165688	0.00272653	up
SPTBN2	1083.48	2.62137	0.609638	4.29989	1.71e-05	0.000464748	up
SYT16	83.4643	2.62513	0.729267	3.59968	0.000318604	0.00449456	up
C6orf223	138.302	2.63711	0.657394	4.01145	6.03e-05	0.00123503	up
ANXA8L1	478.121	2.66651	0.802042	3.32466	0.000885278	0.00966945	up
CDH3	718.143	2.66729	0.61516	4.33592	1.45e-05	0.000409175	up
ABCA13	797.852	2.67166	0.688179	3.88222	0.000103507	0.00188088	up
CFAP73	57.6376	2.69398	0.738906	3.64591	0.000266449	0.00392982	up
DMKN	217.473	2.70878	0.749918	3.6121	0.000303722	0.00432604	up
BLACAT1	165.776	2.7193	0.751312	3.6194	0.000295289	0.00422821	up
ITGB6	22075.4	2.77203	0.751883	3.68679	0.000227102	0.00347273	up
TRIM31	300.831	2.85676	0.794934	3.59371	0.000326008	0.00458703	up
IGF2BP3	1399.35	2.87236	0.815197	3.52352	0.000425855	0.00563809	up
EFNA3	35.7887	2.87484	0.778262	3.69393	0.000220815	0.00339582	up
PLA2G10	120.778	2.89297	0.632627	4.57294	4.81e-06	0.000169093	up
IHH	186.161	2.90667	0.758653	3.83135	0.000127441	0.00220223	up
RASAL1	606.82	2.91118	0.532301	5.46904	4.52e-08	4.01e-06	up
NOXO1	46.6399	2.93455	0.87566	3.35125	0.000804485	0.0090492	up
RHOV	25.4658	2.95959	0.839832	3.52402	0.00042505	0.00563799	up
LAMC2	4961.79	3.01319	0.763599	3.94603	7.95e-05	0.00152596	up
FERMT1	1529.51	3.0264	0.60005	5.04358	4.57e-07	2.54e-05	up
C4BPB	146.149	3.07054	0.66605	4.61007	4.03e-06	0.000149596	up
HPDL	49.6363	3.07112	0.838089	3.66443	0.000247894	0.00371361	up
SNTN	11.5971	3.08682	0.842715	3.66295	0.000249331	0.00372107	up
SRMS	181.961	3.08908	0.560944	5.50693	3.65e-08	3.36e-06	up
POC1B-GALNT4	44.3201	3.09243	0.712	4.3433	1.4e-05	0.000398435	up
NTF4	26.1677	3.10037	0.727779	4.26005	2.04e-05	0.000534325	up
PTPRR	194.227	3.16705	0.458497	6.90745	4.93e-12	2.58e-09	up
CREG2	54.3189	3.16851	0.840946	3.76779	0.000164697	0.00271574	up
LRRN4	23.9621	3.18102	0.932135	3.41261	0.000643432	0.00758501	up
IRX5	21.4607	3.20546	0.938144	3.41681	0.000633587	0.00752029	up
LARGE2	57.2303	3.24096	0.899137	3.60452	0.00031273	0.00443098	up
SLC4A11	188.08	3.24428	0.834849	3.88607	0.00010188	0.00185548	up
COL10A1	208.215	3.31426	0.994272	3.33335	0.000858056	0.00946782	up
HS3ST5	459.478	3.38308	0.877521	3.85527	0.000115603	0.00205461	up
VSX1	28.6265	3.42595	0.948205	3.61309	0.000302573	0.00431726	up
HOXB7	105.92	3.4273	0.776954	4.4112	1.03e-05	0.000306232	up
TNS4	261.855	3.46513	0.995724	3.48001	0.000501393	0.00636419	up
PRSS55	492.215	3.4975	1.01512	3.4454	0.000570223	0.00696515	up
NMU	90.1481	3.51694	1.02055	3.44612	0.000568707	0.00695711	up
HMGA2	6073.05	3.58242	1.06214	3.37282	0.000744027	0.0084989	up
S100P	1048.89	3.62106	0.946732	3.8248	0.000130877	0.00224723	up
MMP12	149.973	3.67283	0.630282	5.82728	5.63e-09	7.93e-07	up
S100A2	49.9433	3.78072	0.914699	4.1333	3.58e-05	0.000830338	up
MMP13	11.2245	3.78529	1.01563	3.72703	0.00019375	0.00306443	up
SERPINB5	1662	3.78592	1.08871	3.47745	0.000506204	0.00639207	up
CFAP65	53.3132	3.79419	0.820804	4.62253	3.79e-06	0.000142566	up
CTSE	5784.15	3.88219	0.797449	4.86825	1.13e-06	5.23e-05	up
LINC00634	10.8403	4.34484	1.02914	4.22181	2.42e-05	0.000609982	up
PADI1	431.307	4.34538	1.26272	3.44129	0.000578945	0.00702404	up
ANXA10	1500.31	4.38477	0.831698	5.27208	1.35e-07	9.03e-06	up
SPINK1	6407.62	4.40978	1.1204	3.93591	8.29e-05	0.00158054	up
CXCL17	151.348	4.88862	1.18287	4.13284	3.58e-05	0.000830338	up
CPA6	112.041	5.00032	1.22839	4.07065	4.69e-05	0.0010173	up
HOXA10	53.8483	5.34231	1.01499	5.26344	1.41e-07	9.39e-06	up
TNNI3	6.05949	5.47114	1.59706	3.42576	0.000613079	0.00736104	up
CLDN18	1669.04	5.53218	1.02075	5.4197	5.97e-08	4.94e-06	up
PMCH	10.4004	5.76382	1.57721	3.65443	0.000257752	0.00382488	up
MAT1A	44.3331	5.77663	1.2152	4.75365	2e-06	8.28e-05	up
NOTUM	459.336	6.57958	1.32198	4.97707	6.46e-07	3.38e-05	up
HOXA11	9.39199	6.60238	1.90366	3.46825	0.000523861	0.00655696	up
NPSR1	148.437	6.96291	1.21709	5.72095	1.06e-08	1.3e-06	up
SOX21	22.7672	7.39361	1.59888	4.62423	3.76e-06	0.000141732	up

## Sheet: Table S4
Table S4. Differentially expressed miRNAs between normal group and patients with CHOL.
	baseMean	log2FoldChange	lfcSE	stat	pvalue	padj	sig
hsa-miR-135b-3p	82.0715	4.72457	0.765255	6.17384	6.66494e-10	5.53856e-07	up
hsa-miR-183-5p	5948.32	3.69644	0.626363	5.90144	3.60351e-09	8.65351e-07	up
hsa-miR-25-5p	44.9881	2.77251	0.471716	5.87749	4.16535e-09	8.65351e-07	up
hsa-miR-133a-3p	493.403	-4.50974	0.790387	-5.70573	1.15844e-08	1.92533e-06	down
hsa-miR-96-5p	4366.24	3.31525	0.5901	5.61811	1.93057e-08	2.67384e-06	up
hsa-miR-1-3p	5004.45	-4.43336	0.796586	-5.56545	2.61483e-08	3.10418e-06	down
hsa-miR-196b-5p	3816.69	4.70773	0.867358	5.42767	5.70953e-08	5.93077e-06	up
hsa-miR-4791	15.5582	2.43549	0.461869	5.27312	1.34121e-07	1.23839e-05	up
hsa-miR-203a-3p	2537.62	2.79195	0.544235	5.13004	2.89685e-07	2.25172e-05	up
hsa-miR-145-5p	64771.2	-3.31896	0.647645	-5.12467	2.98062e-07	2.25172e-05	down
hsa-miR-299-5p	101.571	-2.48818	0.49089	-5.06871	4.00518e-07	2.56024e-05	down
hsa-miR-139-5p	5233.25	-2.50671	0.498988	-5.0236	5.07122e-07	3.01013e-05	down
hsa-miR-663b	25.8276	3.95481	0.796329	4.96631	6.82405e-07	3.54424e-05	up
hsa-miR-122-5p	603.861	-4.84202	0.974089	-4.97082	6.66686e-07	3.54424e-05	down
hsa-miR-135b-5p	36302.5	3.66705	0.813722	4.50652	6.59003e-06	0.000322136	up
hsa-miR-549a-5p	76.2712	4.40205	0.983458	4.47609	7.60213e-06	0.000332493	up
hsa-miR-182-5p	8802.37	3.18978	0.711355	4.48409	7.32245e-06	0.000332493	up
hsa-miR-410-5p	10.7596	-3.47899	0.796539	-4.36763	1.25599e-05	0.000497015	down
hsa-miR-320d	112.906	2.1766	0.501507	4.34012	1.42407e-05	0.000514521	up
hsa-miR-299-3p	159.892	-2.03233	0.468144	-4.34125	1.41678e-05	0.000514521	down
hsa-miR-451a	660531	-2.71012	0.632969	-4.2816	1.85557e-05	0.000642493	down
hsa-miR-381-3p	1501.48	-2.0875	0.489623	-4.26348	2.01271e-05	0.000643293	down
hsa-miR-139-3p	505.73	-2.17912	0.510187	-4.27121	1.94412e-05	0.000643293	down
hsa-miR-106a-5p	75.2967	-2.38378	0.560973	-4.24936	2.14382e-05	0.000659819	down
hsa-miR-490-3p	42.8088	-3.55607	0.844282	-4.21195	2.53178e-05	0.000751396	down
hsa-miR-329-3p	34.3311	-2.20828	0.530627	-4.16165	3.15951e-05	0.000905362	down
hsa-miR-495-5p	136.542	-2.1615	0.521821	-4.14222	3.43961e-05	0.000952771	down
hsa-miR-549a-3p	7.01907	5.24712	1.28075	4.09691	4.18701e-05	0.00108732	up
hsa-miR-136-5p	157.861	-2.13655	0.52275	-4.08713	4.36738e-05	0.00109978	down
hsa-miR-377-5p	87.3023	-2.29895	0.564656	-4.07142	4.67271e-05	0.00112038	down
hsa-miR-203b-5p	33.6541	2.54097	0.631078	4.02639	5.66394e-05	0.00130743	up
hsa-miR-6724-5p	24.3053	2.27238	0.566514	4.01117	6.04182e-05	0.00133228	up
hsa-miR-144-5p	29.7221	-2.53981	0.633494	-4.00921	6.09225e-05	0.00133228	down
hsa-miR-21-3p	409.197	3.3686	0.847955	3.97262	7.10876e-05	0.00151471	up
hsa-miR-182-3p	5.87752	3.0052	0.760583	3.95117	7.77697e-05	0.00161567	up
hsa-miR-369-5p	379.56	-2.10354	0.540972	-3.88844	0.000100891	0.00204489	down
hsa-miR-487b-3p	1500.15	-2.0237	0.522234	-3.87508	0.000106589	0.00205989	down
hsa-miR-486-5p	1564.23	-2.3806	0.629098	-3.78416	0.000154231	0.00278622	down
hsa-miR-4521	126.278	-3.151	0.83172	-3.78854	0.000151537	0.00278622	down
hsa-miR-20b-5p	444.38	-2.16127	0.572411	-3.77573	0.000159539	0.00282079	down
hsa-miR-200a-3p	25406.6	2.41416	0.6432	3.75335	0.000174485	0.00302077	up
hsa-miR-483-5p	115.904	-2.87354	0.779442	-3.68667	0.00022721	0.00363099	down
hsa-miR-133b	9.61944	-5.25636	1.4509	-3.62283	0.0002914	0.00452702	down
hsa-miR-3664-3p	10.1131	2.54761	0.708625	3.59514	0.000324221	0.00488053	up
hsa-miR-433-3p	662.591	-2.04429	0.569217	-3.59141	0.000328893	0.00488053	down
hsa-miR-449b-5p	3.14553	4.56431	1.29657	3.5203	0.000431055	0.00577752	up
hsa-miR-4732-5p	3.76093	-3.07584	0.885022	-3.47544	0.000510019	0.0067274	down

## Sheet: Table S5
Table S5. Differentially expressed lncRNAs between normal group and patients with CHOL.
	baseMean	log2FoldChange	lfcSE	stat	pvalue	padj	sig
DLEU1	22102.4	3.05634	0.439214	6.95865	3.43541e-12	7.06664e-09	up
CRNDE	733.284	3.3301	0.512338	6.4998	8.04284e-11	8.27206e-08	up
MEG3	4453.76	-4.28271	0.748245	-5.72367	1.04246e-08	6.97485e-06	down
TUB-AS1	8.89456	-6.1148	1.07677	-5.67881	1.35631e-08	6.97485e-06	down
LINC01697	154.628	-3.00332	0.540364	-5.55795	2.72962e-08	9.41617e-06	down
LINC00968	32.1251	-4.05509	0.729744	-5.55687	2.74657e-08	9.41617e-06	down
SYNPR-AS1	49.9337	3.76338	0.712375	5.28286	1.27185e-07	3.27025e-05	up
LINC02511	136.026	-3.33972	0.629492	-5.30543	1.12411e-07	3.27025e-05	down
MEG8	19506.3	-3.77066	0.733188	-5.14282	2.70644e-07	6.18572e-05	down
LINC00702	152.671	-2.7472	0.536594	-5.11969	3.06041e-07	6.29527e-05	down
MBNL1-AS1	242.884	-2.82584	0.55472	-5.09417	3.50271e-07	6.55007e-05	down
LINC02432	859.248	3.53813	0.701824	5.04133	4.62299e-07	7.79068e-05	up
MIR381HG	1988.42	-4.45878	0.886566	-5.02927	4.92362e-07	7.79068e-05	down
EMX2OS	30.5493	-3.40254	0.680291	-5.0016	5.68568e-07	7.79696e-05	down
MIR1-1HG-AS1	23.7029	-4.54343	0.906315	-5.01308	5.35655e-07	7.79696e-05	down
MAGI2-AS3	1178.84	-2.0156	0.414605	-4.86149	1.16507e-06	0.000140973	down
MEG9	296.386	-4.90252	1.01821	-4.81485	1.47307e-06	0.00015948	down
PGM5-AS1	13.8964	-3.4647	0.723111	-4.79139	1.6563e-06	0.000170351	down
RAMP2-AS1	168.712	-2.51715	0.527689	-4.77014	1.84099e-06	0.000180329	down
KIRREL1-IT1	42.4738	-2.05711	0.443	-4.6436	3.42397e-06	0.000320141	down
LINC01568	150.628	-4.29804	0.934691	-4.59835	4.25842e-06	0.000380851	down
LINC01940	46.11	-3.43622	0.749579	-4.58419	4.55742e-06	0.000390608	down
PCAT19	248.112	-2.1085	0.46342	-4.54986	5.36808e-06	0.000441686	down
PDZRN3-AS1	16.5789	-4.11596	0.916864	-4.48917	7.15015e-06	0.000565687	down
LINC02082	129.53	-3.99001	0.899621	-4.43521	9.19814e-06	0.000700762	down
HOXA11-AS	32.8608	6.56461	1.50368	4.3657	1.26715e-05	0.000930904	up
LINC02512	545.829	3.83866	0.887503	4.32524	1.52369e-05	0.00108077	up
SOX21-AS1	49.0403	5.72729	1.34171	4.26864	1.96665e-05	0.00126418	up
LINC01612	1300.61	3.54283	0.828634	4.27551	1.90699e-05	0.00126418	up
H19	644.328	-3.62928	0.848803	-4.27576	1.90486e-05	0.00126418	down
NKILA	260.703	2.85236	0.67467	4.22779	2.35997e-05	0.00142205	up
ZEB2-AS1	19.6601	-2.1247	0.503225	-4.22217	2.41962e-05	0.00142205	down
SNHG26	670.574	-2.43665	0.580877	-4.19478	2.73139e-05	0.00147854	down
LINC01354	174.546	-3.87235	0.939642	-4.12109	3.77083e-05	0.00193915	down
FEZF1-AS1	129.518	4.5284	1.1152	4.06063	4.89412e-05	0.00245541	up
LINC02562	15.9158	3.25779	0.819734	3.97421	7.06142e-05	0.00330121	up
LINC00561	428.266	-2.26102	0.576115	-3.92461	8.68712e-05	0.00388465	down
MIR22HG	497.351	-2.07387	0.531994	-3.8983	9.68722e-05	0.00408768	down
LINC02197	62.0117	-3.93347	1.00935	-3.89705	9.73729e-05	0.00408768	down
HOTTIP	82.8176	5.48139	1.41175	3.88269	0.000103306	0.00425002	up
LINC00632	35.9436	-2.59932	0.671382	-3.8716	0.000108125	0.00427718	down
HOMER3-AS1	3.00213	-4.50471	1.16343	-3.87193	0.000107978	0.00427718	down
ADAMTS9-AS1	277.514	-2.73064	0.711127	-3.83988	0.000123095	0.00477746	down
PCAT7	176.875	2.86113	0.748524	3.82236	0.000132181	0.00494358	up
LINC01151	20.9186	3.61774	0.956096	3.78387	0.000154408	0.00567174	up
FENDRR	1239.52	-2.29832	0.612338	-3.75335	0.000174488	0.00608341	down
LINC00689	12.7504	-2.76882	0.743326	-3.72491	0.000195386	0.00663634	down
FLRT1	37.1416	-3.05245	0.821669	-3.71494	0.000203252	0.00663634	down
HOXD-AS2	4.08521	-3.4824	0.936427	-3.71882	0.000200157	0.00663634	down
RNF157-AS1	5.71026	3.3543	0.904615	3.70799	0.00020891	0.0067145	up
LINC01776	2927.43	3.63258	0.982272	3.69814	0.000217188	0.00679431	up
LINC02086	220.413	3.19701	0.864715	3.69719	0.000217999	0.00679431	up
LINC01812	15.424	4.15188	1.12881	3.67812	0.000234962	0.00721368	up
MIR99AHG	8533.71	-2.26716	0.621732	-3.64652	0.00026582	0.0079525	down
RXYLT1-AS1	27.2925	-2.37216	0.654931	-3.62201	0.000292326	0.00846922	down
LINC00327	11.4016	-3.16326	0.874225	-3.61836	0.000296475	0.00847013	down
LINC01977	7.00713	3.71968	1.03475	3.59476	0.000324693	0.00914922	up
LINC00313	9.17387	-3.14441	0.879462	-3.57538	0.000349724	0.00959177	down
CARMN	3467.09	-2.12792	0.596475	-3.56749	0.000360411	0.0097548	down
LINC01140	117.045	-2.60334	0.73364	-3.54852	0.000387402	0.00996107	down
LINC01554	13.0756	-3.42503	0.964666	-3.55049	0.00038452	0.00996107	down

## Sheet: Table S6
Table S6. Differentially expressed circRNAs between normal group and patients with CHOL.
	baseMean	log2FoldChange	lfcSE	stat	pvalue	padj	sig
hsa_circ_0025121	64.1048	-2.83762	0.361087	-7.85855	3.88609e-15	2.20806e-10	down
hsa_circ_0127196	74.9701	-3.10448	0.391957	-7.92046	2.36637e-15	2.20806e-10	down
hsa_circ_0034481	318.265	-3.83034	0.509395	-7.51939	5.50309e-14	2.08455e-09	down
hsa_circ_0098327	92.6769	-3.69071	0.49632	-7.43615	1.0366e-13	2.94497e-09	down
hsa_circ_0114064	74.3603	-3.59119	0.486925	-7.37524	1.64048e-13	3.72846e-09	down
hsa_circ_0127190	70.6275	-2.95903	0.402823	-7.34573	2.0464e-13	3.87585e-09	down
hsa_circ_0025093	51.6533	-2.66106	0.370296	-7.1863	6.65685e-13	7.40613e-09	down
hsa_circ_0025769	55.7878	-3.38816	0.469661	-7.21405	5.4313e-13	7.40613e-09	down
hsa_circ_0138896	107.537	-3.47919	0.484804	-7.17649	7.15215e-13	7.40613e-09	down
hsa_circ_0034537	255.46	-3.60032	0.499899	-7.2021	5.92925e-13	7.40613e-09	down
hsa_circ_0034503	47.9396	-3.85091	0.537517	-7.16426	7.8207e-13	7.40613e-09	down
hsa_circ_0082197	36.6486	-6.24404	0.870484	-7.17307	7.33336e-13	7.40613e-09	down
hsa_circ_0034462	383.982	-3.44853	0.484494	-7.11779	1.09674e-12	9.00142e-09	down
hsa_circ_0034484	156.03	-3.92839	0.55203	-7.11626	1.10895e-12	9.00142e-09	down
hsa_circ_0127250	550.93	-2.6263	0.371321	-7.07285	1.51782e-12	9.91779e-09	down
hsa_circ_0127249	505.038	-2.69451	0.380581	-7.07998	1.44171e-12	9.91779e-09	down
hsa_circ_0031967	227.972	-2.77656	0.393646	-7.05345	1.74534e-12	9.91779e-09	down
hsa_circ_0034486	127.959	-3.65243	0.517822	-7.05344	1.74549e-12	9.91779e-09	down
hsa_circ_0140257	92.1475	-3.78658	0.536468	-7.05835	1.68496e-12	9.91779e-09	down
hsa_circ_0074903	57.8972	-3.90515	0.553418	-7.05642	1.7085e-12	9.91779e-09	down
hsa_circ_0140196	80.0752	-4.23231	0.601388	-7.03758	1.95611e-12	1.05853e-08	down
hsa_circ_0025117	114.067	-2.15377	0.306441	-7.02833	2.09019e-12	1.07967e-08	down
hsa_circ_0066553	68.2025	-3.3371	0.475233	-7.02202	2.18678e-12	1.08045e-08	down
hsa_circ_0031968	209.503	-2.68847	0.383829	-7.00434	2.48159e-12	1.08715e-08	down
hsa_circ_0127188	73.7001	-2.89985	0.414535	-6.99542	2.6446e-12	1.08715e-08	down
hsa_circ_0032974	131.931	-3.29055	0.470264	-6.99724	2.61057e-12	1.08715e-08	down
hsa_circ_0034472	173.313	-3.57013	0.510483	-6.99363	2.67867e-12	1.08715e-08	down
hsa_circ_0034476	127.228	-3.57591	0.510189	-7.009	2.40033e-12	1.08715e-08	down
hsa_circ_0025109	81.615	-2.6164	0.3762	-6.95481	3.53041e-12	1.38342e-08	down
hsa_circ_0025079	250.772	-2.42277	0.349565	-6.93082	4.18415e-12	1.56752e-08	down
hsa_circ_0034483	305.406	-3.84788	0.55543	-6.92774	4.27609e-12	1.56752e-08	down
hsa_circ_0034467	239.8	-3.53584	0.511729	-6.90958	4.86075e-12	1.72616e-08	down
hsa_circ_0034536	900.765	-3.41668	0.497621	-6.86604	6.60101e-12	2.27313e-08	down
hsa_circ_0034517	3235.77	-3.46454	0.505635	-6.85186	7.28966e-12	2.43644e-08	down
hsa_circ_0115720	47.1615	-2.82357	0.413559	-6.82749	8.64124e-12	2.80566e-08	down
hsa_circ_0024580	123.152	-2.96303	0.43603	-6.79548	1.07949e-11	3.31547e-08	down
hsa_circ_0034474	139.261	-3.41007	0.501571	-6.79878	1.05507e-11	3.31547e-08	down
hsa_circ_0034525	936.19	-3.44311	0.507461	-6.78497	1.16111e-11	3.4723e-08	down
hsa_circ_0015064	40.2449	-2.72808	0.402715	-6.77421	1.25085e-11	3.62291e-08	down
hsa_circ_0074921	91.0867	-3.89467	0.575467	-6.76785	1.30711e-11	3.62291e-08	down
hsa_circ_0128569	63.6528	-4.24222	0.626527	-6.77101	1.27883e-11	3.62291e-08	down
hsa_circ_0034505	264.683	-3.39653	0.502782	-6.75548	1.42362e-11	3.67678e-08	down
hsa_circ_0026351	88.5127	-3.42502	0.506795	-6.75821	1.39709e-11	3.67678e-08	down
hsa_circ_0034475	252.152	-3.56215	0.527156	-6.75729	1.406e-11	3.67678e-08	down
hsa_circ_0034466	120.91	-3.65858	0.542272	-6.74675	1.51191e-11	3.81804e-08	down
hsa_circ_0034485	325.663	-3.52797	0.523644	-6.73735	1.61303e-11	3.90008e-08	down
hsa_circ_0034545	230.338	-3.73754	0.554563	-6.73961	1.58814e-11	3.90008e-08	down
hsa_circ_0025094	45.0035	-2.71625	0.404828	-6.70964	1.9511e-11	4.18342e-08	down
hsa_circ_0034458	276.291	-3.47178	0.517261	-6.71185	1.92172e-11	4.18342e-08	down
hsa_circ_0034534	602.913	-3.50684	0.522597	-6.71041	1.94076e-11	4.18342e-08	down
hsa_circ_0034442	316.51	-3.59427	0.535675	-6.7098	1.94889e-11	4.18342e-08	down
hsa_circ_0034510	286.926	-3.72325	0.553742	-6.72381	1.77039e-11	4.18342e-08	down
hsa_circ_0108333	26.7478	-5.77695	0.859889	-6.71825	1.8392e-11	4.18342e-08	down
hsa_circ_0049410	65.5311	-2.553	0.38084	-6.70359	2.03363e-11	4.20181e-08	down
hsa_circ_0034532	1483.74	-3.34635	0.499013	-6.70594	2.00111e-11	4.20181e-08	down
hsa_circ_0034519	246.496	-3.49104	0.521681	-6.6919	2.20285e-11	4.47018e-08	down
hsa_circ_0129530	64.8146	-2.84357	0.425484	-6.68315	2.33855e-11	4.62071e-08	down
hsa_circ_0034523	580.632	-3.45122	0.516501	-6.68192	2.35836e-11	4.62071e-08	down
hsa_circ_0061351	71.5394	-4.26055	0.638172	-6.67618	2.45247e-11	4.72366e-08	down
hsa_circ_0034524	539.237	-3.58277	0.536981	-6.67205	2.52249e-11	4.77755e-08	down
hsa_circ_0012586	76.3837	-3.4111	0.512034	-6.66187	2.70374e-11	5.03688e-08	down
hsa_circ_0034482	228.278	-3.632	0.545443	-6.65882	2.76043e-11	5.05955e-08	down
hsa_circ_0034496	1278.11	-3.39064	0.509835	-6.65048	2.92143e-11	5.18733e-08	down
hsa_circ_0034473	803.96	-3.45631	0.519624	-6.65156	2.9e-11	5.18733e-08	down
hsa_circ_0034434	263.595	-3.6353	0.546872	-6.64745	2.98219e-11	5.21374e-08	down
hsa_circ_0025092	54.0225	-2.344	0.353156	-6.63729	3.19508e-11	5.37495e-08	down
hsa_circ_0026748	93.8923	-2.41234	0.363379	-6.63863	3.16614e-11	5.37495e-08	down
hsa_circ_0078694	100.441	-3.26085	0.491365	-6.63631	3.2163e-11	5.37495e-08	down
hsa_circ_0007294	35.8021	-3.60394	0.544392	-6.62012	3.58912e-11	5.91108e-08	down
hsa_circ_0063758	208.709	-3.49701	0.528776	-6.6134	3.75586e-11	6.09732e-08	down
hsa_circ_0049487	138.146	-5.35785	0.810969	-6.60672	3.92919e-11	6.28886e-08	down
hsa_circ_0034489	616.019	-3.3097	0.501144	-6.60429	3.99428e-11	6.3019e-08	down
hsa_circ_0034516	1595.08	-3.37381	0.511006	-6.6023	4.04825e-11	6.3019e-08	down
hsa_circ_0034521	1862.58	-3.33959	0.506291	-6.59619	4.21864e-11	6.41712e-08	down
hsa_circ_0034469	186.103	-3.57163	0.541544	-6.59528	4.24468e-11	6.41712e-08	down
hsa_circ_0083374	24.4479	-4.03135	0.6114	-6.59364	4.29167e-11	6.41712e-08	down
hsa_circ_0034506	376.569	-3.35405	0.508951	-6.59011	4.39489e-11	6.48611e-08	down
hsa_circ_0115722	39.2782	-2.80222	0.425399	-6.58727	4.47985e-11	6.49527e-08	down
hsa_circ_0064520	25.3024	-4.43638	0.673598	-6.5861	4.51541e-11	6.49527e-08	down
hsa_circ_0034535	681.296	-3.46211	0.525872	-6.58356	4.59303e-11	6.52434e-08	down
hsa_circ_0034460	601.707	-3.38672	0.514842	-6.57817	4.76286e-11	6.68206e-08	down
hsa_circ_0096919	35.6146	-3.59559	0.547136	-6.57165	4.97612e-11	6.89611e-08	down
hsa_circ_0083377	52.3217	-3.11098	0.476478	-6.52911	6.61632e-11	9.0587e-08	down
hsa_circ_0103397	61.3831	-3.75066	0.574741	-6.52584	6.76221e-11	9.14822e-08	down
hsa_circ_0078695	76.3808	-3.52697	0.541127	-6.51782	7.13383e-11	9.42653e-08	down
hsa_circ_0034456	104.977	-3.69693	0.567157	-6.51834	7.10886e-11	9.42653e-08	down
hsa_circ_0034502	635.481	-3.34276	0.513115	-6.51464	7.28658e-11	9.51769e-08	down
hsa_circ_0054652	132.291	-2.52954	0.388892	-6.5045	7.79531e-11	1.00665e-07	down
hsa_circ_0085415	88.4569	-2.8468	0.438027	-6.49914	8.07817e-11	1.03146e-07	down
hsa_circ_0042078	33.8174	-3.52715	0.54329	-6.4922	8.45938e-11	1.06813e-07	down
hsa_circ_0140193	50.4358	-4.18295	0.64459	-6.48931	8.62281e-11	1.0768e-07	down
hsa_circ_0034512	242.083	-3.48076	0.536832	-6.48389	8.93876e-11	1.09225e-07	down
hsa_circ_0034432	98.4387	-3.78357	0.583441	-6.48493	8.87739e-11	1.09225e-07	down
hsa_circ_0054653	153.83	-2.61247	0.40318	-6.47965	9.19331e-11	1.10753e-07	down
hsa_circ_0034453	194.824	-3.5298	0.544841	-6.47858	9.25877e-11	1.10753e-07	down
hsa_circ_0034495	876.98	-3.26753	0.504516	-6.47658	9.38266e-11	1.11066e-07	down
hsa_circ_0034526	357.426	-3.54746	0.548798	-6.46405	1.01935e-10	1.19421e-07	down
hsa_circ_0054658	95.8169	-2.50093	0.387554	-6.45312	1.09572e-10	1.23658e-07	down
hsa_circ_0034465	395.428	-3.41399	0.528885	-6.45507	1.08169e-10	1.23658e-07	down
hsa_circ_0034522	444.152	-3.46736	0.537271	-6.45365	1.09189e-10	1.23658e-07	down
hsa_circ_0034490	387.408	-3.47144	0.537986	-6.45266	1.09904e-10	1.23658e-07	down
hsa_circ_0077671	249.724	-2.29969	0.356961	-6.44241	1.17589e-10	1.31007e-07	down
hsa_circ_0050763	79.8744	-2.36891	0.36807	-6.43604	1.22633e-10	1.33999e-07	down
hsa_circ_0076930	41.3768	-4.16295	0.646689	-6.43733	1.21596e-10	1.33999e-07	down
hsa_circ_0034422	290.097	-3.52673	0.54823	-6.43295	1.25154e-10	1.35452e-07	down
hsa_circ_0135719	49.6608	-3.7427	0.5822	-6.42855	1.28829e-10	1.38113e-07	down
hsa_circ_0034533	2785.94	-3.33677	0.51919	-6.42688	1.30251e-10	1.38333e-07	down
hsa_circ_0034454	279.975	-3.55207	0.55355	-6.41689	1.39086e-10	1.46348e-07	down
hsa_circ_0004970	43.5909	-3.17517	0.496193	-6.39907	1.56323e-10	1.62976e-07	down
hsa_circ_0115721	31.1651	-3.14194	0.491701	-6.38994	1.65949e-10	1.68985e-07	down
hsa_circ_0034528	3329.15	-3.31385	0.518506	-6.39115	1.64645e-10	1.68985e-07	down
hsa_circ_0034513	165.834	-3.40408	0.53277	-6.38939	1.66548e-10	1.68985e-07	down
hsa_circ_0116771	367.256	-3.61587	0.566582	-6.38191	1.74897e-10	1.75886e-07	down
hsa_circ_0034435	113.285	-3.69086	0.578484	-6.38023	1.76819e-10	1.76259e-07	down
hsa_circ_0054657	259.326	-2.59308	0.407139	-6.36903	1.90225e-10	1.81903e-07	down
hsa_circ_0025767	120.162	-2.83971	0.445877	-6.36882	1.90485e-10	1.81903e-07	down
hsa_circ_0129527	145.603	-2.89334	0.454154	-6.37083	1.88011e-10	1.81903e-07	down
hsa_circ_0034464	160.669	-3.23452	0.507775	-6.36999	1.8904e-10	1.81903e-07	down
hsa_circ_0034518	169.306	-3.30895	0.519486	-6.36966	1.89444e-10	1.81903e-07	down
hsa_circ_0096917	35.9658	-3.51935	0.553344	-6.36015	2.01554e-10	1.9087e-07	down
hsa_circ_0102148	83.9772	-2.54906	0.40134	-6.35138	2.13395e-10	1.9877e-07	down
hsa_circ_0034529	399.71	-3.33684	0.525373	-6.35139	2.13384e-10	1.9877e-07	down
hsa_circ_0034492	215.359	-3.47673	0.548082	-6.34345	2.24673e-10	2.059e-07	down
hsa_circ_0082213	12.1685	-7.14707	1.12664	-6.34368	2.24338e-10	2.059e-07	down
hsa_circ_0116486	232.286	-2.95566	0.466133	-6.34081	2.28561e-10	2.07787e-07	down
hsa_circ_0026753	38.7838	-2.75051	0.434174	-6.33504	2.37273e-10	2.13995e-07	down
hsa_circ_0064841	42.5239	-2.96864	0.469006	-6.32964	2.4574e-10	2.19887e-07	down
hsa_circ_0054661	330.08	-2.63009	0.415713	-6.32671	2.50448e-10	2.21059e-07	down
hsa_circ_0034428	359.409	-3.42151	0.54083	-6.3264	2.5094e-10	2.21059e-07	down
hsa_circ_0034538	2726.18	-3.26904	0.516898	-6.32436	2.54292e-10	2.22288e-07	down
hsa_circ_0034468	118.502	-3.46286	0.547836	-6.32099	2.59894e-10	2.25451e-07	down
hsa_circ_0034443	381.381	-3.546	0.561177	-6.31887	2.63489e-10	2.26838e-07	down
hsa_circ_0034440	156.684	-3.67432	0.581762	-6.31584	2.68694e-10	2.2958e-07	down
hsa_circ_0064645	65.2846	-2.84763	0.45188	-6.30175	2.9431e-10	2.46076e-07	down
hsa_circ_0102146	289.679	-2.87524	0.456151	-6.30326	2.9144e-10	2.46076e-07	down
hsa_circ_0096918	29.1112	-3.38763	0.537579	-6.30165	2.94497e-10	2.46076e-07	down
hsa_circ_0054654	89.5825	-2.55994	0.406333	-6.30012	2.9742e-10	2.46705e-07	down
hsa_circ_0034507	297.337	-3.40048	0.540061	-6.29647	3.04498e-10	2.50745e-07	down
hsa_circ_0054659	74.7167	-2.54867	0.405195	-6.28998	3.17504e-10	2.59574e-07	down
hsa_circ_0074819	31.6893	-2.98213	0.47448	-6.28504	3.27762e-10	2.66047e-07	down
hsa_circ_0034511	2230.86	-3.2419	0.516891	-6.27193	3.56611e-10	2.83391e-07	down
hsa_circ_0034504	834.275	-3.30828	0.5274	-6.2728	3.54605e-10	2.83391e-07	down
hsa_circ_0034444	250.17	-3.58162	0.570974	-6.27283	3.54549e-10	2.83391e-07	down
hsa_circ_0087956	122.726	-3.2402	0.517479	-6.26152	3.81246e-10	2.98789e-07	down
hsa_circ_0025114	25.7487	-3.62912	0.57951	-6.26239	3.79133e-10	2.98789e-07	down
hsa_circ_0034543	662.321	-3.24485	0.51835	-6.25997	3.8506e-10	2.99711e-07	down
hsa_circ_0034491	155.216	-3.44032	0.551804	-6.23467	4.52734e-10	3.49988e-07	down
hsa_circ_0129531	46.2905	-3.15117	0.506693	-6.21908	5.00071e-10	3.8397e-07	down
hsa_circ_0054662	348.888	-2.64912	0.426659	-6.20899	5.33248e-10	4.0131e-07	down
hsa_circ_0034508	470.371	-3.35813	0.540726	-6.21041	5.28477e-10	4.0131e-07	down
hsa_circ_0140191	35.6119	-3.64992	0.587789	-6.20957	5.31308e-10	4.0131e-07	down
hsa_circ_0027443	66.2831	-2.81186	0.45326	-6.20365	5.5169e-10	4.09762e-07	down
hsa_circ_0129523	30.3053	-3.06245	0.493608	-6.20422	5.49695e-10	4.09762e-07	down
hsa_circ_0015062	130.008	-2.93059	0.472759	-6.19891	5.6856e-10	4.16842e-07	down
hsa_circ_0034477	104.021	-3.36666	0.543048	-6.19957	5.66194e-10	4.16842e-07	down
hsa_circ_0034499	398.366	-3.29931	0.532825	-6.1921	5.93675e-10	4.32466e-07	down
hsa_circ_0034470	698.683	-3.22525	0.520968	-6.19088	5.98284e-10	4.33047e-07	down
hsa_circ_0137019	10.7302	-5.98046	0.966245	-6.18938	6.03995e-10	4.34414e-07	down
hsa_circ_0025115	25.6505	-2.83671	0.458487	-6.1871	6.12803e-10	4.37977e-07	down
hsa_circ_0095107	56.4142	-2.93595	0.474701	-6.18485	6.21616e-10	4.41499e-07	down
hsa_circ_0078696	96.5157	-3.34699	0.541353	-6.18264	6.3037e-10	4.44935e-07	down
hsa_circ_0042045	61.1956	-2.39601	0.387637	-6.18106	6.36717e-10	4.46642e-07	down
hsa_circ_0034471	147.357	-3.48502	0.564392	-6.17482	6.62369e-10	4.61785e-07	down
hsa_circ_0077398	24.2352	-6.24748	1.01207	-6.17295	6.70274e-10	4.64446e-07	down
hsa_circ_0082206	39.0712	-3.80557	0.616954	-6.16832	6.90192e-10	4.7535e-07	down
hsa_circ_0034520	372.132	-3.39579	0.551356	-6.15897	7.32176e-10	5.01227e-07	down
hsa_circ_0063756	204.735	-3.52181	0.572742	-6.14903	7.7958e-10	5.30483e-07	down
hsa_circ_0034450	180.274	-3.28215	0.534048	-6.1458	7.95622e-10	5.38177e-07	down
hsa_circ_0074915	50.1802	-3.87177	0.630105	-6.14465	8.01402e-10	5.38879e-07	down
hsa_circ_0042043	79.4709	-2.86234	0.466217	-6.13948	8.27895e-10	5.53419e-07	down
hsa_circ_0034463	950.746	-3.26175	0.532007	-6.13102	8.73177e-10	5.80275e-07	down
hsa_circ_0127193	66.9859	-2.61736	0.427319	-6.12508	9.06386e-10	5.98842e-07	down
hsa_circ_0125082	31.8877	-3.4665	0.566367	-6.12058	9.32362e-10	6.12444e-07	down
hsa_circ_0063744	309.267	-3.38231	0.553554	-6.11017	9.95225e-10	6.49979e-07	down
hsa_circ_0034429	147.66	-3.3076	0.541442	-6.10887	1.00336e-09	6.51549e-07	down
hsa_circ_0034493	199.782	-3.51501	0.576126	-6.10111	1.05335e-09	6.8012e-07	down
hsa_circ_0083376	128.319	-3.13143	0.513716	-6.09565	1.08994e-09	6.9977e-07	down
hsa_circ_0125091	46.872	-4.21391	0.691856	-6.09072	1.12402e-09	7.17596e-07	down
hsa_circ_0034424	302.956	-3.33853	0.548365	-6.08815	1.14221e-09	7.25139e-07	down
hsa_circ_0035174	179.95	-2.79777	0.459944	-6.08285	1.18065e-09	7.41257e-07	down
hsa_circ_0034423	145.75	-3.6784	0.604669	-6.08332	1.17717e-09	7.41257e-07	down
hsa_circ_0066909	1172.38	-2.39148	0.393458	-6.07812	1.21599e-09	7.59251e-07	down
hsa_circ_0034488	325.72	-3.42262	0.563214	-6.07694	1.22499e-09	7.60691e-07	down
hsa_circ_0085416	96.8652	-2.80196	0.461161	-6.07588	1.23306e-09	7.61541e-07	down
hsa_circ_0026350	69.5383	-3.57411	0.588548	-6.07277	1.25723e-09	7.72272e-07	down
hsa_circ_0026762	41.3712	-2.66374	0.439602	-6.05942	1.36611e-09	8.28227e-07	down
hsa_circ_0103395	260.444	-3.29851	0.54435	-6.05955	1.36507e-09	8.28227e-07	down
hsa_circ_0137689	109.966	-3.32385	0.548585	-6.05894	1.37019e-09	8.28227e-07	down
hsa_circ_0140216	69.9011	-3.40315	0.561862	-6.05692	1.38754e-09	8.34279e-07	down
hsa_circ_0131051	48.454	-4.24728	0.701612	-6.0536	1.41644e-09	8.47172e-07	down
hsa_circ_0083378	35.0555	-3.06719	0.506865	-6.0513	1.43678e-09	8.54841e-07	down
hsa_circ_0083382	46.1587	-2.65275	0.438613	-6.04804	1.46616e-09	8.63282e-07	down
hsa_circ_0034509	174.622	-3.28333	0.542852	-6.04829	1.46387e-09	8.63282e-07	down
hsa_circ_0034539	341.441	-3.32771	0.550793	-6.04166	1.52532e-09	8.93484e-07	down
hsa_circ_0095285	52.3926	-2.80459	0.464917	-6.03245	1.61492e-09	9.37935e-07	down
hsa_circ_0034487	221.197	-3.31494	0.549543	-6.03217	1.61771e-09	9.37935e-07	down
hsa_circ_0034451	130.867	-3.47836	0.576747	-6.031	1.62948e-09	9.39963e-07	down
hsa_circ_0082227	29.0054	-4.69098	0.777987	-6.02964	1.64323e-09	9.43106e-07	down
hsa_circ_0082191	18.0868	-6.74417	1.12013	-6.02086	1.73496e-09	9.90752e-07	down
hsa_circ_0105129	16.197	4.53978	0.754484	6.01707	1.77605e-09	1.00416e-06	up
hsa_circ_0102144	54.4184	-3.39482	0.564199	-6.01706	1.77611e-09	1.00416e-06	down
hsa_circ_0130650	128.861	-3.20656	0.533377	-6.01181	1.83458e-09	1.03208e-06	down
hsa_circ_0012957	41.8944	-3.87482	0.644995	-6.00752	1.88377e-09	1.05453e-06	down
hsa_circ_0054650	876.379	-2.53923	0.422914	-6.00414	1.92353e-09	1.07151e-06	down
hsa_circ_0034498	167.54	-3.46897	0.577982	-6.00187	1.95057e-09	1.08127e-06	down
hsa_circ_0082052	97.3207	-2.53008	0.42251	-5.9882	2.12173e-09	1.17044e-06	down
hsa_circ_0049413	62.2568	-2.10306	0.351521	-5.98275	2.19398e-09	1.20445e-06	down
hsa_circ_0066913	493.352	-2.33246	0.390524	-5.97265	2.33436e-09	1.27012e-06	down
hsa_circ_0083380	25.7689	-3.32763	0.557155	-5.97254	2.33595e-09	1.27012e-06	down
hsa_circ_0101194	27.9173	-5.43231	0.910891	-5.96373	2.46549e-09	1.33417e-06	down
hsa_circ_0082203	17.6916	-4.76054	0.800614	-5.94611	2.74583e-09	1.47883e-06	down
hsa_circ_0027565	34.426	-2.07673	0.349626	-5.93987	2.85256e-09	1.52907e-06	down
hsa_circ_0075541	64.0928	-2.86433	0.482716	-5.93377	2.9605e-09	1.57948e-06	down
hsa_circ_0034515	74.5258	-3.58018	0.603883	-5.92859	3.05539e-09	1.62248e-06	down
hsa_circ_0040714	512.751	-2.67234	0.451672	-5.91656	3.2875e-09	1.72622e-06	down
hsa_circ_0003997	78.7814	-2.95701	0.499822	-5.91612	3.29631e-09	1.72622e-06	down
hsa_circ_0026353	98.4627	-3.60159	0.608773	-5.91615	3.29559e-09	1.72622e-06	down
hsa_circ_0087744	68.7923	-3.72903	0.630431	-5.91504	3.31787e-09	1.72954e-06	down
hsa_circ_0032975	49.5877	-3.11487	0.527163	-5.90874	3.44739e-09	1.78885e-06	down
hsa_circ_0047215	40.0079	3.42853	0.580544	5.90572	3.51112e-09	1.80543e-06	up
hsa_circ_0101175	106.185	-2.63439	0.446133	-5.90495	3.52746e-09	1.80543e-06	down
hsa_circ_0034430	200.924	-3.4645	0.586667	-5.9054	3.51795e-09	1.80543e-06	down
hsa_circ_0100401	24.3741	-3.98798	0.675444	-5.90423	3.54289e-09	1.80543e-06	down
hsa_circ_0025120	155.27	-2.12592	0.360397	-5.89883	3.66097e-09	1.85727e-06	down
hsa_circ_0116772	105.664	-3.24187	0.549912	-5.89525	3.74103e-09	1.88946e-06	down
hsa_circ_0047245	55.8458	3.0061	0.510835	5.88467	3.98859e-09	1.99674e-06	up
hsa_circ_0131343	52.3214	-3.66777	0.623547	-5.8821	4.05086e-09	2.01901e-06	down
hsa_circ_0034437	811.052	-3.20187	0.54559	-5.86863	4.39407e-09	2.18051e-06	down
hsa_circ_0026747	49.7321	-2.43699	0.41543	-5.86617	4.45963e-09	2.20343e-06	down
hsa_circ_0062048	163.461	-2.57691	0.439487	-5.86344	4.53382e-09	2.22097e-06	down
hsa_circ_0024576	32.045	-3.20441	0.546575	-5.86271	4.55377e-09	2.22097e-06	down
hsa_circ_0128568	19.5447	-4.58521	0.782042	-5.86312	4.54237e-09	2.22097e-06	down
hsa_circ_0034500	187.075	-3.29842	0.563038	-5.85825	4.6777e-09	2.27166e-06	down
hsa_circ_0082222	17.1545	-5.74065	0.980057	-5.85746	4.69994e-09	2.27275e-06	down
hsa_circ_0128566	33.7739	-3.69887	0.631562	-5.8567	4.72167e-09	2.27358e-06	down
hsa_circ_0042123	135.058	-3.12704	0.534313	-5.85245	4.84384e-09	2.29834e-06	down
hsa_circ_0125083	157.213	-3.31749	0.566724	-5.8538	4.8046e-09	2.29834e-06	down
hsa_circ_0034457	129.684	-3.5984	0.614783	-5.85312	4.82428e-09	2.29834e-06	down
hsa_circ_0140214	77.396	-3.70991	0.633944	-5.8521	4.85398e-09	2.29834e-06	down
hsa_circ_0077684	130.475	-2.42644	0.414755	-5.85029	4.9073e-09	2.31395e-06	down
hsa_circ_0034419	21.789	-4.21749	0.721503	-5.84542	5.05285e-09	2.37273e-06	down
hsa_circ_0085413	74.3802	-2.62535	0.449214	-5.84432	5.08647e-09	2.37869e-06	down
hsa_circ_0096929	29.2268	-3.33137	0.570426	-5.84015	5.21554e-09	2.42905e-06	down
hsa_circ_0054651	105.107	-2.47084	0.423765	-5.83068	5.52035e-09	2.56052e-06	down
hsa_circ_0034544	59.8206	-3.58184	0.614467	-5.82919	5.56977e-09	2.57294e-06	down
hsa_circ_0035134	108.409	-2.77943	0.476993	-5.82699	5.64368e-09	2.59294e-06	down
hsa_circ_0074923	19.9282	-4.08569	0.701221	-5.82654	5.65871e-09	2.59294e-06	down
hsa_circ_0006925	56.7178	-3.03191	0.520692	-5.82284	5.78546e-09	2.62982e-06	down
hsa_circ_0025770	42.1777	-3.13433	0.538265	-5.82303	5.77917e-09	2.62982e-06	down
hsa_circ_0078330	29.7502	-2.57707	0.442965	-5.81778	5.96335e-09	2.69988e-06	down
hsa_circ_0063747	53.3416	-3.53686	0.608172	-5.81556	6.04329e-09	2.72521e-06	down
hsa_circ_0055408	287.035	2.1896	0.376718	5.81231	6.16159e-09	2.76757e-06	up
hsa_circ_0093621	17.085	-5.78682	0.997021	-5.8041	6.47107e-09	2.89514e-06	down
hsa_circ_0035152	36.495	-3.38689	0.583708	-5.80236	6.53863e-09	2.91389e-06	down
hsa_circ_0064641	14.8799	-3.90632	0.67357	-5.79943	6.65415e-09	2.95379e-06	down
hsa_circ_0018413	52.1094	-2.75461	0.475447	-5.79372	6.88462e-09	3.04421e-06	down
hsa_circ_0064418	36.7119	-4.50623	0.779676	-5.77962	7.48692e-09	3.2977e-06	down
hsa_circ_0140200	46.9479	-3.92777	0.680197	-5.77446	7.71993e-09	3.3872e-06	down
hsa_circ_0069771	53.0313	-2.38435	0.413194	-5.77054	7.90184e-09	3.45368e-06	down
hsa_circ_0034479	30.715	-3.33784	0.579061	-5.76423	8.20329e-09	3.5717e-06	down
hsa_circ_0034426	96.3161	-3.1616	0.548614	-5.76289	8.26846e-09	3.58634e-06	down
hsa_circ_0026749	28.5377	-3.18274	0.552817	-5.7573	8.54683e-09	3.69298e-06	down
hsa_circ_0131052	24.1109	-5.25496	0.913377	-5.75332	8.75055e-09	3.76668e-06	down
hsa_circ_0069241	69.1526	-2.10237	0.365814	-5.74709	9.07907e-09	3.89335e-06	down
hsa_circ_0047260	74.492	2.97533	0.517946	5.74447	9.22102e-09	3.93935e-06	up
hsa_circ_0062709	58.0171	-2.05039	0.357131	-5.74129	9.39606e-09	3.9991e-06	down
hsa_circ_0074930	37.19	-3.4214	0.59671	-5.73377	9.82246e-09	4.13413e-06	down
hsa_circ_0025768	22.9254	-3.92199	0.683959	-5.73425	9.79472e-09	4.13413e-06	down
hsa_circ_0025108	11.7641	-6.11656	1.06745	-5.73006	1.00397e-08	4.20995e-06	down
hsa_circ_0087164	78.6972	-3.65346	0.63783	-5.72796	1.01648e-08	4.24677e-06	down
hsa_circ_0074920	6.90607	-6.32758	1.10734	-5.71423	1.10204e-08	4.58734e-06	down
hsa_circ_0114061	34.0781	-3.77829	0.661784	-5.70925	1.13474e-08	4.70622e-06	down
hsa_circ_0034427	87.6325	-3.30698	0.579496	-5.70665	1.1522e-08	4.76128e-06	down
hsa_circ_0082031	22.3058	-2.26429	0.39692	-5.70465	1.16584e-08	4.80016e-06	down
hsa_circ_0001003	58.0326	-2.64898	0.464495	-5.70292	1.17775e-08	4.83169e-06	down
hsa_circ_0130652	219.813	-3.12782	0.548763	-5.69977	1.19971e-08	4.9041e-06	down
hsa_circ_0042041	68.6109	-2.8512	0.500522	-5.69645	1.22327e-08	4.98246e-06	down
hsa_circ_0026752	34.9928	-2.34384	0.411695	-5.69315	1.24716e-08	5.06165e-06	down
hsa_circ_0034542	73.8627	-3.30942	0.581509	-5.6911	1.26227e-08	5.10473e-06	down
hsa_circ_0107814	78.2146	-2.51841	0.442988	-5.68505	1.30774e-08	5.26988e-06	down
hsa_circ_0047244	45.7796	2.77602	0.488444	5.6834	1.32047e-08	5.30235e-06	up
hsa_circ_0045150	20.5054	-3.18009	0.560195	-5.67676	1.37271e-08	5.49271e-06	down
hsa_circ_0095396	166.472	-3.23294	0.569588	-5.67592	1.37944e-08	5.5003e-06	down
hsa_circ_0107855	154.84	-2.93056	0.516396	-5.67502	1.3867e-08	5.5099e-06	down
hsa_circ_0132094	28.3086	-4.22943	0.746726	-5.66397	1.4791e-08	5.85659e-06	down
hsa_circ_0009006	68.1217	-2.6367	0.466319	-5.65427	1.56509e-08	6.15418e-06	down
hsa_circ_0024577	147.131	-2.74398	0.485256	-5.6547	1.5612e-08	6.15418e-06	down
hsa_circ_0066063	13.1102	-2.74649	0.485888	-5.6525	1.58128e-08	6.19638e-06	down
hsa_circ_0034439	197.965	-3.22622	0.570913	-5.65098	1.59536e-08	6.23007e-06	down
hsa_circ_0042103	10.4258	-5.94485	1.05226	-5.6496	1.60823e-08	6.25883e-06	down
hsa_circ_0063760	32.506	-4.49403	0.795981	-5.6459	1.64317e-08	6.37298e-06	down
hsa_circ_0015059	174.627	-2.60823	0.462551	-5.63879	1.71248e-08	6.61921e-06	down
hsa_circ_0137015	37.6409	-2.5039	0.444208	-5.63677	1.73271e-08	6.67469e-06	down
hsa_circ_0128272	63.8203	-2.48443	0.440953	-5.63422	1.75855e-08	6.75133e-06	down
hsa_circ_0054558	95.1678	-2.84473	0.505037	-5.63271	1.77398e-08	6.78764e-06	down
hsa_circ_0034527	8.71613	-6.6658	1.18394	-5.63017	1.80032e-08	6.86532e-06	down
hsa_circ_0140197	65.6515	-3.6633	0.650785	-5.62905	1.81207e-08	6.887e-06	down
hsa_circ_0034420	100.676	-3.03756	0.540549	-5.61941	1.91613e-08	7.23413e-06	down
hsa_circ_0030250	166.565	-3.07589	0.547455	-5.61852	1.92597e-08	7.24718e-06	down
hsa_circ_0078698	18.0651	-4.78966	0.852972	-5.61526	1.96267e-08	7.36094e-06	down
hsa_circ_0035146	664.197	-2.55546	0.455275	-5.61301	1.98839e-08	7.43285e-06	down
hsa_circ_0101179	38.7421	-2.51032	0.447524	-5.60934	2.03105e-08	7.56742e-06	down
hsa_circ_0015063	37.6853	-2.37483	0.424215	-5.59817	2.16627e-08	8.04488e-06	down
hsa_circ_0075900	173.372	2.01915	0.360756	5.59699	2.18107e-08	8.07343e-06	up
hsa_circ_0066912	1147.77	-2.2122	0.395323	-5.59593	2.19438e-08	8.09634e-06	down
hsa_circ_0014426	29.8739	-3.01198	0.539248	-5.58552	2.33007e-08	8.56915e-06	down
hsa_circ_0002993	213.484	-2.19725	0.394008	-5.57666	2.4518e-08	8.98773e-06	down
hsa_circ_0063743	189.665	-3.13993	0.563415	-5.57303	2.5035e-08	9.14776e-06	down
hsa_circ_0125085	159.76	-4.16898	0.748562	-5.56932	2.55736e-08	9.31461e-06	down
hsa_circ_0042079	87.0069	-3.2655	0.587179	-5.56133	2.67729e-08	9.72026e-06	down
hsa_circ_0094607	46.6442	-3.53377	0.636225	-5.55429	2.78747e-08	1.00881e-05	down
hsa_circ_0031969	218.967	-2.54485	0.458277	-5.55308	2.80686e-08	1.0126e-05	down
hsa_circ_0040710	370.5	-2.66727	0.48102	-5.54504	2.93886e-08	1.05686e-05	down
hsa_circ_0108279	12.4408	-4.6728	0.842918	-5.5436	2.96315e-08	1.06224e-05	down
hsa_circ_0002878	280.736	-3.94473	0.712024	-5.54017	3.02179e-08	1.07985e-05	down
hsa_circ_0110040	32.4719	-2.92551	0.52855	-5.53498	3.11261e-08	1.10882e-05	down
hsa_circ_0030558	28.1329	-2.75762	0.498624	-5.53045	3.19414e-08	1.13431e-05	down
hsa_circ_0015606	47.7854	3.25013	0.587815	5.52916	3.21768e-08	1.13911e-05	up
hsa_circ_0091579	15.2389	-4.96771	0.899532	-5.52255	3.34114e-08	1.17914e-05	down
hsa_circ_0026757	59.1892	-2.32531	0.421552	-5.51607	3.46671e-08	1.20845e-05	down
hsa_circ_0075542	157.175	-2.56419	0.464849	-5.51618	3.4645e-08	1.20845e-05	down
hsa_circ_0062991	18.9691	-3.82354	0.693111	-5.5165	3.45827e-08	1.20845e-05	down
hsa_circ_0082215	13.2198	-5.37249	0.97384	-5.51682	3.45196e-08	1.20845e-05	down
hsa_circ_0132955	29.6634	-3.50684	0.636034	-5.51361	3.51556e-08	1.22173e-05	down
hsa_circ_0074933	26.3247	-3.75134	0.680618	-5.51167	3.55447e-08	1.23148e-05	down
hsa_circ_0026744	23.8104	-2.91884	0.530078	-5.50644	3.66172e-08	1.26478e-05	down
hsa_circ_0123707	55.758	-2.29001	0.416022	-5.50452	3.70169e-08	1.27471e-05	down
hsa_circ_0033155	58.7788	-2.07969	0.377892	-5.50341	3.72522e-08	1.27894e-05	down
hsa_circ_0047216	40.3909	3.12553	0.568242	5.50035	3.79038e-08	1.29739e-05	up
hsa_circ_0062994	38.0004	-2.80353	0.509934	-5.49783	3.84495e-08	1.31212e-05	down
hsa_circ_0079675	26.3612	-3.61708	0.65854	-5.49257	3.96132e-08	1.34778e-05	down
hsa_circ_0027926	10.5829	-6.94728	1.26566	-5.48908	4.04038e-08	1.37058e-05	down
hsa_circ_0082043	46.9415	-2.34423	0.427139	-5.48822	4.06001e-08	1.37314e-05	down
hsa_circ_0103709	215.954	-2.64774	0.482712	-5.48514	4.13147e-08	1.39316e-05	down
hsa_circ_0042032	41.8851	-2.21047	0.403344	-5.48037	4.24448e-08	1.42704e-05	down
hsa_circ_0135619	48.2311	-2.91462	0.531931	-5.47933	4.26944e-08	1.42828e-05	down
hsa_circ_0100666	239.2	-2.98122	0.5441	-5.47917	4.2733e-08	1.42828e-05	down
hsa_circ_0008536	63.757	-2.0404	0.372457	-5.47821	4.29661e-08	1.43186e-05	down
hsa_circ_0026771	135.914	-2.16523	0.395716	-5.47168	4.4578e-08	1.47261e-05	down
hsa_circ_0125057	21.2688	-4.16531	0.76123	-5.47181	4.45457e-08	1.47261e-05	down
hsa_circ_0130783	37.1988	-2.32296	0.424953	-5.4664	4.59272e-08	1.51279e-05	down
hsa_circ_0049411	79.3563	-2.17751	0.398584	-5.46311	4.6787e-08	1.53223e-05	down
hsa_circ_0013132	34.7278	-3.0867	0.564964	-5.46353	4.66749e-08	1.53223e-05	down
hsa_circ_0047209	71.5456	2.95083	0.540644	5.45799	4.81555e-08	1.57251e-05	up
hsa_circ_0055412	327.156	2.24361	0.411206	5.45618	4.86488e-08	1.58407e-05	up
hsa_circ_0063751	92.3741	-3.1992	0.586798	-5.45197	4.98157e-08	1.61743e-05	down
hsa_circ_0107813	44.6981	-2.44392	0.448307	-5.45145	4.99618e-08	1.61755e-05	down
hsa_circ_0066805	315.142	-3.05283	0.560221	-5.44933	5.05594e-08	1.63225e-05	down
hsa_circ_0035171	84.8618	-2.51877	0.462633	-5.44443	5.19726e-08	1.67156e-05	down
hsa_circ_0098320	59.4134	-2.64927	0.486632	-5.44409	5.20712e-08	1.67156e-05	down
hsa_circ_0090179	22.3151	-5.59101	1.02781	-5.43974	5.33586e-08	1.70806e-05	down
hsa_circ_0135718	33.2965	-3.20312	0.589299	-5.43548	5.46503e-08	1.7445e-05	down
hsa_circ_0047265	295.723	2.88332	0.530974	5.43025	5.62756e-08	1.79135e-05	up
hsa_circ_0047263	375.963	2.67803	0.493462	5.42703	5.72986e-08	1.81882e-05	up
hsa_circ_0063752	58.8136	-3.11652	0.574698	-5.42288	5.86448e-08	1.85636e-05	down
hsa_circ_0137021	58.8761	-2.32719	0.429449	-5.41901	5.99307e-08	1.8918e-05	down
hsa_circ_0083379	26.5992	-3.01654	0.557346	-5.41233	6.22107e-08	1.95292e-05	down
hsa_circ_0107817	44.6266	-2.64378	0.488871	-5.40793	6.37587e-08	1.996e-05	down
hsa_circ_0082039	15.1833	-3.1676	0.58585	-5.40685	6.41424e-08	2.00249e-05	down
hsa_circ_0101001	78.6082	-2.21278	0.4093	-5.40624	6.43603e-08	2.00379e-05	down
hsa_circ_0100400	18.2317	-3.53861	0.655547	-5.39795	6.7406e-08	2.09288e-05	down
hsa_circ_0101166	37.3877	-2.41314	0.447933	-5.38727	7.15363e-08	2.19711e-05	down
hsa_circ_0094183	27.0476	-2.60676	0.483839	-5.38766	7.13823e-08	2.19711e-05	down
hsa_circ_0015057	37.5578	-2.46631	0.458267	-5.38182	7.37372e-08	2.25861e-05	down
hsa_circ_0129525	27.7277	-3.1139	0.57887	-5.37928	7.47857e-08	2.27844e-05	down
hsa_circ_0062052	859.669	-2.54605	0.473429	-5.3779	7.53614e-08	2.28984e-05	down
hsa_circ_0061352	79.028	-4.52662	0.841886	-5.37676	7.58372e-08	2.29766e-05	down
hsa_circ_0024054	50.2945	-2.11295	0.3931	-5.37508	7.65468e-08	2.30735e-05	down
hsa_circ_0137014	98.4152	-2.18563	0.406804	-5.37268	7.75749e-08	2.33215e-05	down
hsa_circ_0124542	35.8098	-2.23086	0.41526	-5.3722	7.778e-08	2.33215e-05	down
hsa_circ_0035438	7.90856	-6.52861	1.21577	-5.36994	7.87639e-08	2.35544e-05	down
hsa_circ_0069770	30.151	-2.49439	0.464614	-5.36874	7.92888e-08	2.35872e-05	down
hsa_circ_0034418	273.461	-3.05823	0.569632	-5.36879	7.92673e-08	2.35872e-05	down
hsa_circ_0074900	29.0231	-3.97284	0.740953	-5.3618	8.23973e-08	2.44479e-05	down
hsa_circ_0042046	98.7133	-2.38071	0.444295	-5.35841	8.39564e-08	2.4653e-05	down
hsa_circ_0129547	35.0601	-2.41459	0.450564	-5.35904	8.36652e-08	2.4653e-05	down
hsa_circ_0101204	32.4628	-4.1869	0.781303	-5.35887	8.37456e-08	2.4653e-05	down
hsa_circ_0105076	291.094	-4.59543	0.857515	-5.359	8.3682e-08	2.4653e-05	down
hsa_circ_0002861	41.3388	-2.84639	0.531858	-5.35178	8.70918e-08	2.55078e-05	down
hsa_circ_0101225	11.706	-6.10795	1.14235	-5.3468	8.95213e-08	2.61519e-05	down
hsa_circ_0035140	136.063	-2.8926	0.541449	-5.34233	9.17576e-08	2.66681e-05	down
hsa_circ_0102145	55.3248	-3.18565	0.596391	-5.34154	9.21584e-08	2.66756e-05	down
hsa_circ_0125059	6.16629	-6.16187	1.15361	-5.34136	9.22527e-08	2.66756e-05	down
hsa_circ_0083768	108.678	-2.04258	0.383425	-5.3272	9.97372e-08	2.86838e-05	down
hsa_circ_0004996	44.0718	-2.81165	0.527785	-5.32726	9.9708e-08	2.86838e-05	down
hsa_circ_0077679	27.3607	-2.93932	0.551798	-5.32681	9.9955e-08	2.86838e-05	down
hsa_circ_0042034	17.5631	-2.92124	0.548543	-5.32546	1.00697e-07	2.88239e-05	down
hsa_circ_0137024	13.2743	-3.26909	0.613963	-5.32457	1.01192e-07	2.88929e-05	down
hsa_circ_0009091	115.899	-2.33767	0.439512	-5.31879	1.04462e-07	2.97519e-05	down
hsa_circ_0005687	291.133	-2.59506	0.488413	-5.31326	1.07683e-07	3.05925e-05	down
hsa_circ_0099696	10.8955	-4.46238	0.840122	-5.31159	1.08674e-07	3.07204e-05	down
hsa_circ_0059414	62.2377	2.99926	0.564804	5.31027	1.09461e-07	3.07956e-05	up
hsa_circ_0031971	59.1323	-2.66829	0.50248	-5.31024	1.09482e-07	3.07956e-05	down
hsa_circ_0005564	137.76	-2.67967	0.5047	-5.30943	1.09969e-07	3.08564e-05	down
hsa_circ_0056899	13.2489	-4.7924	0.903251	-5.30573	1.12226e-07	3.1412e-05	down
hsa_circ_0082723	28.4139	-2.33817	0.440736	-5.30516	1.12577e-07	3.14328e-05	down
hsa_circ_0027190	53.207	-2.09168	0.394355	-5.30406	1.13256e-07	3.15448e-05	down
hsa_circ_0098543	6.64297	-6.27651	1.18371	-5.30239	1.14299e-07	3.17576e-05	down
hsa_circ_0082209	48.2446	-3.76142	0.71059	-5.29338	1.20076e-07	3.32813e-05	down
hsa_circ_0015427	107.838	-2.46148	0.46516	-5.29168	1.21196e-07	3.351e-05	down
hsa_circ_0098542	18.1045	-5.25237	0.99303	-5.28923	1.22832e-07	3.38798e-05	down
hsa_circ_0078299	65.3469	-3.48821	0.659583	-5.28851	1.23314e-07	3.39305e-05	down
hsa_circ_0137005	78.8859	-2.19958	0.415999	-5.28746	1.24026e-07	3.40439e-05	down
hsa_circ_0064522	24.9893	-4.03029	0.762399	-5.28633	1.24797e-07	3.41731e-05	down
hsa_circ_0047235	46.3477	2.7517	0.520714	5.28448	1.26063e-07	3.44367e-05	up
hsa_circ_0034425	244.501	-3.01972	0.571655	-5.28243	1.27484e-07	3.47415e-05	down
hsa_circ_0063754	525.533	-3.61962	0.685817	-5.27781	1.30734e-07	3.55418e-05	down
hsa_circ_0131341	9.42336	-5.79036	1.09776	-5.27469	1.32981e-07	3.59804e-05	down
hsa_circ_0015582	42.9643	-2.11509	0.401477	-5.26827	1.37716e-07	3.71731e-05	down
hsa_circ_0033164	44.5773	-2.64673	0.502682	-5.26522	1.40021e-07	3.77057e-05	down
hsa_circ_0132958	114.122	-3.11102	0.59096	-5.26435	1.40683e-07	3.77944e-05	down
hsa_circ_0079442	8.73238	-5.67764	1.07888	-5.26254	1.4208e-07	3.80798e-05	down
hsa_circ_0027128	26.5413	-2.11636	0.402208	-5.26185	1.42615e-07	3.81332e-05	down
hsa_circ_0087743	38.3087	-3.83049	0.728076	-5.26111	1.43185e-07	3.81957e-05	down
hsa_circ_0128453	51.1557	-2.84229	0.54033	-5.26028	1.43838e-07	3.82801e-05	down
hsa_circ_0047250	47.8896	2.77428	0.527491	5.25939	1.44537e-07	3.83764e-05	up
hsa_circ_0071107	21.7462	-3.27136	0.622443	-5.25568	1.47482e-07	3.9067e-05	down
hsa_circ_0098324	57.4761	-2.53999	0.483664	-5.25156	1.50817e-07	3.9765e-05	down
hsa_circ_0075045	1021.24	-2.64377	0.503697	-5.24873	1.53148e-07	4.02861e-05	down
hsa_circ_0116485	68.903	-2.89391	0.551432	-5.24799	1.53767e-07	4.03555e-05	down
hsa_circ_0114248	23.6572	-2.08166	0.396771	-5.24651	1.55009e-07	4.05878e-05	down
hsa_circ_0076941	21.8608	-4.73196	0.902039	-5.24586	1.55559e-07	4.0638e-05	down
hsa_circ_0078328	55.6737	-2.32816	0.444367	-5.23928	1.61209e-07	4.20174e-05	down
hsa_circ_0098210	16.0519	-3.0557	0.583929	-5.233	1.66779e-07	4.33699e-05	down
hsa_circ_0069244	67.8022	-2.35716	0.450513	-5.23216	1.67538e-07	4.33994e-05	down
hsa_circ_0064646	20.6417	-3.38521	0.647016	-5.23203	1.67657e-07	4.33994e-05	down
hsa_circ_0008421	267.353	-2.65761	0.508191	-5.22956	1.69919e-07	4.38849e-05	down
hsa_circ_0095286	40.643	-2.61559	0.500511	-5.22585	1.73358e-07	4.46717e-05	down
hsa_circ_0040711	320.676	-2.49002	0.476726	-5.22317	1.75884e-07	4.5118e-05	down
hsa_circ_0138132	30.4245	-2.54656	0.487529	-5.2234	1.75665e-07	4.5118e-05	down
hsa_circ_0042076	8.09602	-5.5691	1.06644	-5.22212	1.76883e-07	4.52721e-05	down
hsa_circ_0132015	36.0976	-2.52538	0.483843	-5.21942	1.79481e-07	4.58339e-05	down
hsa_circ_0091580	14.0425	-5.46022	1.04687	-5.21574	1.83088e-07	4.665e-05	down
hsa_circ_0026755	164.926	-2.03433	0.390397	-5.21093	1.87901e-07	4.76627e-05	down
hsa_circ_0035138	82.4275	-2.92496	0.561434	-5.2098	1.89042e-07	4.78454e-05	down
hsa_circ_0077685	89.0151	-2.08281	0.399889	-5.20847	1.90405e-07	4.80833e-05	down
hsa_circ_0034447	223.9	-2.97532	0.571822	-5.20323	1.95852e-07	4.93491e-05	down
hsa_circ_0009049	33.6075	-2.73422	0.525951	-5.19862	2.00774e-07	5.04772e-05	down
hsa_circ_0002823	42.9384	-2.674	0.514605	-5.19623	2.03373e-07	5.08558e-05	down
hsa_circ_0047261	165.059	2.84539	0.547726	5.19491	2.04816e-07	5.10418e-05	up
hsa_circ_0002352	36.961	-3.10958	0.599623	-5.1859	2.14976e-07	5.34565e-05	down
hsa_circ_0004690	31.873	-2.58871	0.499706	-5.18047	2.21329e-07	5.45588e-05	down
hsa_circ_0034497	173.439	-3.10206	0.598676	-5.18154	2.20058e-07	5.45588e-05	down
hsa_circ_0082195	15.9423	-4.27257	0.824699	-5.18076	2.20985e-07	5.45588e-05	down
hsa_circ_0024479	39.8448	-2.39568	0.462521	-5.17962	2.22341e-07	5.46896e-05	down
hsa_circ_0056666	210.869	-2.08012	0.401674	-5.17863	2.23517e-07	5.47834e-05	down
hsa_circ_0132959	103.222	-2.98978	0.577345	-5.17849	2.23686e-07	5.47834e-05	down
hsa_circ_0138374	22.1184	-3.07085	0.593486	-5.17427	2.28808e-07	5.57972e-05	down
hsa_circ_0082049	18.8809	-2.52018	0.487533	-5.16925	2.3503e-07	5.71918e-05	down
hsa_circ_0112232	25.3233	-2.50467	0.484774	-5.16668	2.38292e-07	5.78616e-05	down
hsa_circ_0101660	15.0066	-4.16034	0.805667	-5.16384	2.4193e-07	5.86197e-05	down
hsa_circ_0025758	19.8295	-3.95573	0.766177	-5.16294	2.43106e-07	5.87794e-05	down
hsa_circ_0101255	28.6726	-4.25568	0.824513	-5.16144	2.45054e-07	5.91246e-05	down
hsa_circ_0024390	221.909	-2.66256	0.516453	-5.15547	2.53001e-07	6.06557e-05	down
hsa_circ_0112640	50.9092	-3.10885	0.603004	-5.1556	2.52821e-07	6.06557e-05	down
hsa_circ_0124467	83.6535	-3.40052	0.659555	-5.15578	2.52573e-07	6.06557e-05	down
hsa_circ_0077680	29.0637	-2.46904	0.479051	-5.15403	2.54951e-07	6.09595e-05	down
hsa_circ_0071116	7.45393	-5.44523	1.0569	-5.15207	2.57625e-07	6.13759e-05	down
hsa_circ_0025357	356.749	-2.72769	0.529907	-5.1475	2.63986e-07	6.26287e-05	down
hsa_circ_0082724	26.467	-2.98724	0.580645	-5.14469	2.67961e-07	6.3176e-05	down
hsa_circ_0101246	23.4197	-4.57108	0.888389	-5.14536	2.67009e-07	6.3176e-05	down
hsa_circ_0076952	19.4119	-4.32179	0.840206	-5.14372	2.69347e-07	6.33713e-05	down
hsa_circ_0064644	24.2597	-2.82788	0.54995	-5.14206	2.71741e-07	6.37007e-05	down
hsa_circ_0025082	13.2025	-2.75544	0.535922	-5.1415	2.72552e-07	6.37296e-05	down
hsa_circ_0062051	71.0066	-2.46192	0.479525	-5.13408	2.83532e-07	6.61607e-05	down
hsa_circ_0019065	728.067	-2.60225	0.507556	-5.12703	2.94349e-07	6.8544e-05	down
hsa_circ_0113675	43.1739	-2.92016	0.570217	-5.12114	3.03702e-07	7.04334e-05	down
hsa_circ_0073397	61.2858	-2.35051	0.459126	-5.11952	3.06315e-07	7.08948e-05	down
hsa_circ_0027637	6.85312	-6.31861	1.23446	-5.11853	3.0793e-07	7.09795e-05	down
hsa_circ_0081771	13.6649	-6.33557	1.23773	-5.1187	3.07641e-07	7.09795e-05	down
hsa_circ_0087953	15.6301	-3.94296	0.77055	-5.11707	3.10325e-07	7.13868e-05	down
hsa_circ_0015058	79.8998	-2.55103	0.498685	-5.1155	3.12906e-07	7.1835e-05	down
hsa_circ_0094609	35.8337	-3.76078	0.735594	-5.11258	3.17786e-07	7.28083e-05	down
hsa_circ_0002198	31.7333	-2.18913	0.428629	-5.10727	3.2684e-07	7.4732e-05	down
hsa_circ_0111719	64.9695	-2.39998	0.470034	-5.10598	3.29088e-07	7.5095e-05	down
hsa_circ_0054660	109.291	-2.30559	0.451626	-5.10509	3.30636e-07	7.52968e-05	down
hsa_circ_0131442	45.9776	-2.7863	0.54583	-5.1047	3.31319e-07	7.53015e-05	down
hsa_circ_0047232	118.817	2.62596	0.514592	5.103	3.34307e-07	7.5829e-05	up
hsa_circ_0074575	20.7851	-4.97936	0.976312	-5.10017	3.3934e-07	7.68173e-05	down
hsa_circ_0012715	275.016	-2.41049	0.472925	-5.09699	3.45105e-07	7.79671e-05	down
hsa_circ_0129078	11.6689	-6.10608	1.19826	-5.09579	3.47283e-07	7.83034e-05	down
hsa_circ_0107585	52.8977	-2.80214	0.549982	-5.09497	3.48797e-07	7.8334e-05	down
hsa_circ_0084010	62.2837	-2.64744	0.519671	-5.09446	3.49736e-07	7.839e-05	down
hsa_circ_0094613	47.6519	-3.10237	0.609225	-5.09233	3.53697e-07	7.91216e-05	down
hsa_circ_0083381	32.8431	-3.30837	0.649746	-5.0918	3.54682e-07	7.9186e-05	down
hsa_circ_0026354	78.4244	-3.40193	0.668555	-5.08849	3.60932e-07	8.04234e-05	down
hsa_circ_0101180	28.0492	-2.61577	0.514189	-5.08718	3.63432e-07	8.07394e-05	down
hsa_circ_0026741	26.3643	-2.93977	0.577899	-5.087	3.63771e-07	8.07394e-05	down
hsa_circ_0064631	105.72	-2.17641	0.42808	-5.08413	3.69318e-07	8.18108e-05	down
hsa_circ_0035166	107.667	-2.41662	0.475473	-5.08257	3.72355e-07	8.20041e-05	down
hsa_circ_0129043	37.8911	-2.67265	0.52583	-5.08274	3.72034e-07	8.20041e-05	down
hsa_circ_0040709	59.727	-2.85585	0.561884	-5.08263	3.72245e-07	8.20041e-05	down
hsa_circ_0139845	75.7469	-3.35067	0.660259	-5.07478	3.87955e-07	8.52743e-05	down
hsa_circ_0047253	314.123	2.66094	0.524659	5.07175	3.94179e-07	8.6475e-05	up
hsa_circ_0015061	70.8127	-2.62459	0.517714	-5.06959	3.98684e-07	8.69597e-05	down
hsa_circ_0031889	49.125	-2.87266	0.566841	-5.06784	4.02345e-07	8.75902e-05	down
hsa_circ_0020300	5.15711	-5.90652	1.16558	-5.06744	4.03205e-07	8.76097e-05	down
hsa_circ_0026746	27.7979	-2.39738	0.473186	-5.06647	4.05251e-07	8.77451e-05	down
hsa_circ_0013143	135.222	-2.5104	0.495497	-5.06642	4.05373e-07	8.77451e-05	down
hsa_circ_0018412	55.7124	-2.21806	0.437828	-5.06605	4.06147e-07	8.77455e-05	down
hsa_circ_0098316	131.956	-2.18205	0.430879	-5.06419	4.10147e-07	8.82741e-05	down
hsa_circ_0094617	61.9621	-3.41386	0.674085	-5.06444	4.09612e-07	8.82741e-05	down
hsa_circ_0034436	209.026	-3.71703	0.734346	-5.06169	4.15558e-07	8.91012e-05	down
hsa_circ_0025081	13.1068	-2.58936	0.512616	-5.05126	4.38896e-07	9.39279e-05	down
hsa_circ_0047254	70.0273	2.41418	0.477974	5.05086	4.39827e-07	9.39501e-05	up
hsa_circ_0124543	23.274	-2.62458	0.519756	-5.04964	4.42637e-07	9.41962e-05	down
hsa_circ_0025368	13.3228	-5.35759	1.06092	-5.04993	4.41967e-07	9.41962e-05	down
hsa_circ_0012714	21.4668	-3.44252	0.681991	-5.04775	4.47043e-07	9.49561e-05	down
hsa_circ_0047229	192.65	2.73486	0.541889	5.04689	4.4905e-07	9.52044e-05	up
hsa_circ_0103398	1772.37	-3.43517	0.680863	-5.04531	4.52781e-07	9.58168e-05	down
hsa_circ_0068024	80.7601	2.22546	0.441474	5.04098	4.63145e-07	9.77257e-05	up
hsa_circ_0025332	207.872	-2.10551	0.417692	-5.04083	4.63522e-07	9.77257e-05	down
hsa_circ_0074922	16.4811	-3.58322	0.711905	-5.03328	4.82149e-07	0.00010109	down
hsa_circ_0026539	49.318	-2.06055	0.409441	-5.0326	4.8386e-07	0.000101262	down
hsa_circ_0081763	9.86232	-5.85584	1.16371	-5.03202	4.8533e-07	0.000101383	down
hsa_circ_0133568	15.0864	-3.29761	0.655491	-5.03075	4.88562e-07	0.000101871	down
hsa_circ_0087741	30.8181	-3.69849	0.735318	-5.02979	4.91029e-07	0.000102198	down
hsa_circ_0123426	62.4374	-2.28223	0.453814	-5.029	4.93056e-07	0.000102432	down
hsa_circ_0074468	313.858	-2.22481	0.442755	-5.02492	5.03648e-07	0.000104442	down
hsa_circ_0064900	125.689	-2.2568	0.449218	-5.02384	5.06493e-07	0.00010484	down
hsa_circ_0131087	66.4542	-2.02148	0.40244	-5.02305	5.08566e-07	0.000105078	down
hsa_circ_0064840	29.904	-2.80255	0.558158	-5.02107	5.13838e-07	0.000105783	down
hsa_circ_0049486	19.4712	-4.6271	0.92196	-5.01876	5.20049e-07	0.000106868	down
hsa_circ_0130653	124.998	-2.86255	0.570859	-5.01446	5.31823e-07	0.000108893	down
hsa_circ_0034494	73.2034	-3.25526	0.649839	-5.00934	5.46168e-07	0.000111429	down
hsa_circ_0070899	60.4204	-2.0049	0.400299	-5.00849	5.48582e-07	0.000111721	down
hsa_circ_0129528	22.4969	-2.98513	0.596347	-5.00569	5.56621e-07	0.000113155	down
hsa_circ_0101242	5.85566	-6.08734	1.21624	-5.00504	5.58493e-07	0.000113333	down
hsa_circ_0135618	586.301	-2.51223	0.50217	-5.00273	5.65229e-07	0.000113887	down
hsa_circ_0136505	30.8291	-2.81714	0.563044	-5.00341	5.63259e-07	0.000113887	down
hsa_circ_0076809	34.3303	-3.41932	0.683458	-5.00296	5.64554e-07	0.000113887	down
hsa_circ_0063750	681.782	-3.57005	0.713574	-5.00305	5.64292e-07	0.000113887	down
hsa_circ_0042042	19.959	-3.03974	0.607673	-5.00226	5.66612e-07	0.000113963	down
hsa_circ_0070710	12.807	-5.29978	1.05992	-5.00019	5.72753e-07	0.000114932	down
hsa_circ_0132853	85.4186	-5.3378	1.06757	-4.99995	5.73453e-07	0.000114932	down
hsa_circ_0035173	211.738	-2.60295	0.520703	-4.99892	5.76526e-07	0.000115345	down
hsa_circ_0074924	15.2441	-3.30232	0.660673	-4.99842	5.78016e-07	0.00011544	down
hsa_circ_0116143	149.922	-2.45137	0.49089	-4.99372	5.92285e-07	0.000118082	down
hsa_circ_0107858	76.6529	-2.63463	0.527642	-4.99322	5.93813e-07	0.000118179	down
hsa_circ_0031966	13.9158	-4.38113	0.877709	-4.99155	5.98982e-07	0.000118999	down
hsa_circ_0017878	341.974	-2.03495	0.407792	-4.99015	6.0331e-07	0.000119442	down
hsa_circ_0138720	38.772	-2.31636	0.464303	-4.9889	6.07241e-07	0.000120011	down
hsa_circ_0097069	69.1303	-2.11811	0.424697	-4.98733	6.12184e-07	0.000120778	down
hsa_circ_0087745	36.8176	-3.82625	0.767958	-4.98237	6.28107e-07	0.000123704	down
hsa_circ_0031888	7.36993	-5.42465	1.08983	-4.9775	6.44102e-07	0.000126635	down
hsa_circ_0055911	279.745	-2.39839	0.481987	-4.97606	6.48926e-07	0.000127144	down
hsa_circ_0008975	47.9017	-2.45283	0.492917	-4.97615	6.48621e-07	0.000127144	down
hsa_circ_0035161	102.441	-2.45121	0.492728	-4.97477	6.53239e-07	0.000127768	down
hsa_circ_0047224	105.463	3.09424	0.622132	4.9736	6.5721e-07	0.000128324	up
hsa_circ_0047264	55.7091	2.60786	0.524635	4.97081	6.66744e-07	0.00012974	up
hsa_circ_0098262	42.254	2.43078	0.488987	4.97104	6.65939e-07	0.00012974	up
hsa_circ_0069291	13.351	-3.46152	0.696755	-4.96805	6.76297e-07	0.000131374	down
hsa_circ_0098326	14.0783	-3.53017	0.710626	-4.96769	6.77545e-07	0.000131392	down
hsa_circ_0025070	13.6278	-4.12249	0.83023	-4.96548	6.85329e-07	0.000132675	down
hsa_circ_0095397	98.0004	-2.85673	0.575567	-4.96334	6.92928e-07	0.000133918	down
hsa_circ_0124466	39.3602	-3.68795	0.74312	-4.96279	6.94878e-07	0.000134067	down
hsa_circ_0118111	35.482	-2.41985	0.487695	-4.96182	6.98371e-07	0.000134512	down
hsa_circ_0073133	40.9927	-2.3484	0.474146	-4.9529	7.31139e-07	0.000139875	down
hsa_circ_0017874	1899.65	-2.12979	0.430141	-4.95137	7.36942e-07	0.000140749	down
hsa_circ_0006622	34.3619	-2.628	0.530887	-4.95021	7.41325e-07	0.000141348	down
hsa_circ_0012716	215.933	-2.43808	0.492708	-4.94832	7.48564e-07	0.000142489	down
hsa_circ_0023301	5.46951	5.87804	1.18849	4.94579	7.58348e-07	0.00014411	up
hsa_circ_0125707	50.2499	-2.345	0.474409	-4.943	7.69282e-07	0.000145944	down
hsa_circ_0034541	1506.18	-3.36844	0.681837	-4.94024	7.80247e-07	0.000147777	down
hsa_circ_0086392	33.4783	-2.85002	0.577325	-4.93659	7.94985e-07	0.000150318	down
hsa_circ_0103399	687.568	-3.37753	0.684402	-4.93502	8.01445e-07	0.000151288	down
hsa_circ_0047243	46.5332	2.9107	0.589858	4.93458	8.03234e-07	0.000151374	up
hsa_circ_0026760	20.214	-2.45993	0.498597	-4.9337	8.0686e-07	0.000151806	down
hsa_circ_0100388	8.07867	-5.56365	1.12908	-4.92758	8.32554e-07	0.000156381	down
hsa_circ_0027184	49.4885	-2.15734	0.437855	-4.92707	8.34728e-07	0.000156531	down
hsa_circ_0026761	32.9994	-2.5553	0.518706	-4.92629	8.38045e-07	0.000156894	down
hsa_circ_0109945	4.99953	-5.8664	1.19092	-4.92595	8.39497e-07	0.000156907	down
hsa_circ_0007265	83.7325	-2.21056	0.448798	-4.92552	8.41356e-07	0.000156997	down
hsa_circ_0135456	51.5456	-3.12099	0.634301	-4.92035	8.63896e-07	0.000160412	down
hsa_circ_0098899	14.6303	-4.2717	0.86815	-4.92046	8.63394e-07	0.000160412	down
hsa_circ_0026548	53.321	-2.28508	0.464484	-4.91962	8.67139e-07	0.000160752	down
hsa_circ_0023027	45.5905	3.26135	0.663718	4.91376	8.93476e-07	0.000165084	up
hsa_circ_0034459	197.289	-3.61717	0.736177	-4.91345	8.94867e-07	0.000165084	down
hsa_circ_0125089	29.1006	-3.4784	0.707984	-4.91311	8.96443e-07	0.000165107	down
hsa_circ_0047230	55.4765	3.06138	0.623508	4.90992	9.11128e-07	0.000166731	up
hsa_circ_0086370	22.9861	-2.24895	0.458037	-4.90998	9.10849e-07	0.000166731	down
hsa_circ_0015055	91.0115	-2.58097	0.52563	-4.91025	9.09608e-07	0.000166731	down
hsa_circ_0125816	16.5135	-5.06657	1.03182	-4.91032	9.09294e-07	0.000166731	down
hsa_circ_0071030	30.4915	2.28298	0.465033	4.90929	9.14073e-07	0.000167001	up
hsa_circ_0009052	70.617	-2.74397	0.559141	-4.90748	9.22528e-07	0.000168275	down
hsa_circ_0045510	251.669	-4.22634	0.861424	-4.90622	9.28473e-07	0.000169088	down
hsa_circ_0015165	35.9321	-2.53782	0.517358	-4.90534	9.32652e-07	0.000169577	down
hsa_circ_0082034	49.4648	-2.69199	0.549032	-4.90316	9.43065e-07	0.000170651	down
hsa_circ_0033195	18.7814	-3.18483	0.649514	-4.90341	9.41876e-07	0.000170651	down
hsa_circ_0017109	18.8922	-2.65962	0.542697	-4.90074	9.5475e-07	0.000172217	down
hsa_circ_0062045	36.7018	-2.75062	0.561542	-4.89833	9.66533e-07	0.000174066	down
hsa_circ_0073398	42.3599	-2.51307	0.513278	-4.89612	9.77463e-07	0.00017551	down
hsa_circ_0084009	18.5641	-3.02828	0.618511	-4.89609	9.7764e-07	0.00017551	down
hsa_circ_0129526	62.6702	-2.97068	0.606875	-4.89504	9.82877e-07	0.000176172	down
hsa_circ_0006369	25.1216	2.73091	0.558067	4.89353	9.90442e-07	0.000177249	up
hsa_circ_0070703	35.2237	-3.81691	0.780745	-4.88881	1.01446e-06	0.000180977	down
hsa_circ_0082190	13.9079	-4.86977	0.996104	-4.88882	1.01444e-06	0.000180977	down
hsa_circ_0071114	14.3986	-3.35137	0.68566	-4.88781	1.01965e-06	0.000181618	down
hsa_circ_0077681	26.4563	-2.47079	0.505596	-4.88688	1.02447e-06	0.000182191	down
hsa_circ_0082030	35.4206	-2.15887	0.441802	-4.8865	1.02642e-06	0.000182252	down
hsa_circ_0063753	286.19	-3.44516	0.705382	-4.8841	1.03901e-06	0.000183913	down
hsa_circ_0047251	43.0464	2.83226	0.580217	4.88137	1.05349e-06	0.000185321	up
hsa_circ_0034514	352.876	-3.39611	0.695702	-4.88156	1.05248e-06	0.000185321	down
hsa_circ_0025760	14.2652	-3.60807	0.739143	-4.88142	1.05325e-06	0.000185321	down
hsa_circ_0034461	31.7125	-3.64623	0.747219	-4.87974	1.06228e-06	0.000186291	down
hsa_circ_0099156	32.3096	2.95906	0.606459	4.87924	1.06495e-06	0.000186472	up
hsa_circ_0130056	113.354	-2.02419	0.414889	-4.87887	1.06698e-06	0.000186525	down
hsa_circ_0066067	61.7353	-2.39212	0.490332	-4.87858	1.06854e-06	0.000186525	down
hsa_circ_0057335	24.0694	-2.02524	0.415394	-4.87547	1.08547e-06	0.00018919	down
hsa_circ_0129077	32.8775	-3.41885	0.702207	-4.86872	1.12325e-06	0.000195176	down
hsa_circ_0034540	1311.21	-3.21386	0.660245	-4.86768	1.12918e-06	0.000195907	down
hsa_circ_0112770	14.1071	-3.37982	0.694598	-4.86587	1.13955e-06	0.000197404	down
hsa_circ_0107490	45.043	-2.04128	0.419781	-4.86273	1.15779e-06	0.000200258	down
hsa_circ_0055260	261.056	-5.38039	1.10668	-4.86175	1.16351e-06	0.000200943	down
hsa_circ_0137010	11.4787	-3.03964	0.625308	-4.86103	1.16779e-06	0.000201375	down
hsa_circ_0098133	22.9854	-3.46	0.712502	-4.85612	1.19706e-06	0.000205798	down
hsa_circ_0072343	18.2713	-2.37542	0.489354	-4.8542	1.20871e-06	0.000207487	down
hsa_circ_0047257	55.179	2.56554	0.528722	4.85234	1.22012e-06	0.00020913	up
hsa_circ_0109947	11.183	-3.23619	0.666986	-4.85196	1.22247e-06	0.000209217	down
hsa_circ_0101181	22.7243	-2.76631	0.57067	-4.84748	1.25038e-06	0.000213671	down
hsa_circ_0137022	17.3973	-2.3729	0.489673	-4.84589	1.26043e-06	0.000214744	down
hsa_circ_0101256	9.42927	-5.79064	1.19503	-4.84559	1.26236e-06	0.00021475	down
hsa_circ_0017880	4076.34	-2.11549	0.436653	-4.84478	1.26755e-06	0.000215058	down
hsa_circ_0071326	44.8721	-2.39976	0.495346	-4.84461	1.2686e-06	0.000215058	down
hsa_circ_0091301	57.7878	-2.64934	0.546884	-4.84442	1.26985e-06	0.000215058	down
hsa_circ_0082188	8.89726	-5.70495	1.17844	-4.8411	1.29123e-06	0.00021803	down
hsa_circ_0035144	219.574	-2.41327	0.49892	-4.83699	1.31817e-06	0.000222249	down
hsa_circ_0095301	11.9349	-3.85232	0.796538	-4.83633	1.32256e-06	0.000222659	down
hsa_circ_0017882	4444.42	-2.12716	0.440526	-4.82868	1.3744e-06	0.000231043	down
hsa_circ_0034445	364.348	-3.45633	0.715985	-4.82738	1.38343e-06	0.000232218	down
hsa_circ_0132957	91.5082	-2.96323	0.613999	-4.82611	1.39225e-06	0.000233353	down
hsa_circ_0080948	6.40549	-5.21831	1.08153	-4.82493	1.40052e-06	0.000234395	down
hsa_circ_0084006	187.984	-2.6869	0.557103	-4.82298	1.41431e-06	0.000236008	down
hsa_circ_0018267	71.7535	-2.71676	0.563271	-4.82318	1.41288e-06	0.000236008	down
hsa_circ_0001640	79.342	-2.44513	0.507057	-4.8222	1.41986e-06	0.000236586	down
hsa_circ_0138726	30.3775	-2.13226	0.44224	-4.8215	1.42484e-06	0.000237069	down
hsa_circ_0003949	78.5863	-2.13814	0.443625	-4.81969	1.43783e-06	0.000238879	down
hsa_circ_0140212	21.0625	-3.66088	0.760164	-4.81591	1.46534e-06	0.000242741	down
hsa_circ_0100664	65.2248	-3.01496	0.626198	-4.81471	1.47416e-06	0.000243845	down
hsa_circ_0034449	1325.03	-3.17513	0.659507	-4.81441	1.47637e-06	0.000243856	down
hsa_circ_0128749	110.213	-4.67849	0.972289	-4.81183	1.49552e-06	0.000246661	down
hsa_circ_0066552	4.64215	-5.7549	1.19639	-4.81022	1.50762e-06	0.000248296	down
hsa_circ_0045149	20.0107	-2.4299	0.505261	-4.80921	1.51529e-06	0.000248871	down
hsa_circ_0140217	13.5269	-4.77187	0.992241	-4.80918	1.51549e-06	0.000248871	down
hsa_circ_0055409	30.9561	2.04153	0.424787	4.80601	1.53972e-06	0.00025215	up
hsa_circ_0082070	18.6956	-2.59284	0.539502	-4.80599	1.53989e-06	0.00025215	down
hsa_circ_0020301	28.4563	-2.41884	0.503571	-4.80339	1.56004e-06	0.000254835	down
hsa_circ_0008409	35.0417	-2.90473	0.604738	-4.80329	1.56078e-06	0.000254835	down
hsa_circ_0081788	42.5212	-6.00388	1.25017	-4.80245	1.56733e-06	0.000255538	down
hsa_circ_0003300	33.396	-2.53515	0.528149	-4.80006	1.58619e-06	0.000258243	down
hsa_circ_0034530	483.283	-3.35106	0.698291	-4.79895	1.59499e-06	0.000259304	down
hsa_circ_0077678	19.4118	-2.75726	0.574749	-4.79732	1.60803e-06	0.00026105	down
hsa_circ_0034417	349.892	-3.39269	0.707487	-4.79541	1.6234e-06	0.000263168	down
hsa_circ_0013052	15.9183	-2.40088	0.50088	-4.79333	1.64035e-06	0.000265538	down
hsa_circ_0047255	75.7196	2.55174	0.532546	4.79159	1.65461e-06	0.000267086	up
hsa_circ_0082219	20.8989	-4.24555	0.886036	-4.79162	1.65437e-06	0.000267086	down
hsa_circ_0000221	113.503	-2.20016	0.459286	-4.79039	1.66459e-06	0.000268316	down
hsa_circ_0034501	386.369	-3.34357	0.698269	-4.78837	1.68138e-06	0.000270638	down
hsa_circ_0118255	29.4597	-2.85857	0.59718	-4.78678	1.69477e-06	0.000272407	down
hsa_circ_0094610	65.5748	-3.04098	0.635463	-4.78546	1.70598e-06	0.000273822	down
hsa_circ_0131342	15.1328	-3.73785	0.781312	-4.78407	1.7178e-06	0.00027533	down
hsa_circ_0098901	12.9973	-4.70973	0.985217	-4.7804	1.74943e-06	0.000279542	down
hsa_circ_0121705	18.2196	-2.36085	0.494125	-4.77784	1.77185e-06	0.000282004	down
hsa_circ_0128421	29.2344	-2.7133	0.567879	-4.77795	1.77093e-06	0.000282004	down
hsa_circ_0099256	17.9218	-3.54054	0.741591	-4.77424	1.80387e-06	0.000286699	down
hsa_circ_0058204	12.5539	-3.20305	0.671018	-4.77342	1.81124e-06	0.000287469	down
hsa_circ_0132107	8.90978	-5.7095	1.19623	-4.77293	1.81567e-06	0.000287769	down
hsa_circ_0037141	112.099	-4.22835	0.886066	-4.77205	1.82362e-06	0.000288226	down
hsa_circ_0026768	51.1453	-2.07479	0.435067	-4.76891	1.85228e-06	0.000292348	down
hsa_circ_0017879	2064.87	-2.10891	0.442343	-4.76759	1.86446e-06	0.000293863	down
hsa_circ_0064617	74.2322	-2.22835	0.467712	-4.76435	1.89461e-06	0.000298202	down
hsa_circ_0117524	242.027	-2.03496	0.427625	-4.75876	1.94787e-06	0.000304895	down
hsa_circ_0087740	31.2671	-3.7281	0.783411	-4.75881	1.94742e-06	0.000304895	down
hsa_circ_0035167	79.6765	-2.43712	0.512197	-4.75817	1.95355e-06	0.000305364	down
hsa_circ_0114261	9.20151	-4.8195	1.01337	-4.75591	1.97558e-06	0.000308383	down
hsa_circ_0035170	68.8327	-2.45191	0.515901	-4.75267	2.00743e-06	0.000312497	down
hsa_circ_0122204	14.9198	-3.93487	0.828388	-4.75003	2.03382e-06	0.000316171	down
hsa_circ_0107857	14.9546	-3.30312	0.696373	-4.74332	2.10246e-06	0.000325063	down
hsa_circ_0034421	161.963	-3.51365	0.740956	-4.74205	2.11563e-06	0.000326655	down
hsa_circ_0047233	77.5679	2.72093	0.574239	4.73833	2.15488e-06	0.000331813	up
hsa_circ_0025091	28.0222	-3.16064	0.667193	-4.73721	2.16677e-06	0.000332294	down
hsa_circ_0114259	6.34976	-5.21182	1.10017	-4.73728	2.16601e-06	0.000332294	down
hsa_circ_0025104	25.5304	-2.74246	0.579013	-4.73643	2.17512e-06	0.000333125	down
hsa_circ_0032150	12.4786	-3.18159	0.672395	-4.73173	2.22612e-06	0.000339563	down
hsa_circ_0039985	6.86241	6.20765	1.31212	4.73101	2.23402e-06	0.000340311	up
hsa_circ_0128268	198.692	-2.14469	0.453545	-4.72873	2.25931e-06	0.000343243	down
hsa_circ_0127306	16.4975	-3.28751	0.695432	-4.72729	2.2754e-06	0.000345225	down
hsa_circ_0007852	74.0258	-2.45257	0.519283	-4.723	2.32391e-06	0.000352116	down
hsa_circ_0110316	24.4578	2.1556	0.456895	4.71794	2.3825e-06	0.000359771	up
hsa_circ_0107859	102.16	-2.67884	0.567815	-4.71781	2.38393e-06	0.000359771	down
hsa_circ_0096925	10.3655	-3.92716	0.832756	-4.71586	2.40697e-06	0.000362765	down
hsa_circ_0125474	60.987	-2.21311	0.469353	-4.71524	2.4143e-06	0.000363389	down
hsa_circ_0031587	44.21	-3.18468	0.675895	-4.7118	2.45542e-06	0.000368602	down
hsa_circ_0000172	24.1455	-2.48779	0.528142	-4.71046	2.47156e-06	0.000370535	down
hsa_circ_0045148	75.8483	-2.75828	0.585631	-4.70993	2.47806e-06	0.000371019	down
hsa_circ_0107582	21.2091	-3.20351	0.680309	-4.70891	2.49051e-06	0.000372149	down
hsa_circ_0055266	73.5657	-4.81605	1.02291	-4.7082	2.4991e-06	0.000372698	down
hsa_circ_0063745	40.181	-3.25088	0.690685	-4.70674	2.51708e-06	0.000374887	down
hsa_circ_0042122	13.5694	-3.35814	0.713593	-4.70596	2.52675e-06	0.000375343	down
hsa_circ_0126950	12.8107	-3.43054	0.728966	-4.70604	2.52578e-06	0.000375343	down
hsa_circ_0123467	34.0693	-2.50677	0.532751	-4.70533	2.53458e-06	0.000375965	down
hsa_circ_0029436	34.7623	-3.39427	0.721404	-4.70509	2.53756e-06	0.000375965	down
hsa_circ_0137692	45.0845	-2.6732	0.568431	-4.70276	2.56664e-06	0.00037978	down
hsa_circ_0133566	19.4545	-2.72214	0.579063	-4.70094	2.58968e-06	0.00038269	down
hsa_circ_0034478	187.755	-3.62425	0.771095	-4.70013	2.59998e-06	0.000383713	down
hsa_circ_0029437	10.427	-5.04675	1.07428	-4.6978	2.62979e-06	0.00038761	down
hsa_circ_0138128	6.09137	-5.15501	1.09816	-4.69424	2.67599e-06	0.000393907	down
hsa_circ_0100663	32.0082	-3.19473	0.680652	-4.69363	2.684e-06	0.000394576	down
hsa_circ_0140195	61.4435	-4.5199	0.9633	-4.6921	2.70412e-06	0.000397021	down
hsa_circ_0047241	36.2525	2.29516	0.489587	4.68795	2.75954e-06	0.000404112	up
hsa_circ_0098319	37.9292	-2.82841	0.604134	-4.68175	2.84438e-06	0.000416001	down
hsa_circ_0082198	7.4413	-5.44226	1.16328	-4.67837	2.89165e-06	0.00042237	down
hsa_circ_0128278	39.9098	-2.09388	0.447592	-4.67809	2.89563e-06	0.000422409	down
hsa_circ_0067047	176.25	-2.23953	0.479165	-4.67382	2.9565e-06	0.000429634	down
hsa_circ_0101229	15.9824	-4.58299	0.980556	-4.67386	2.95588e-06	0.000429634	down
hsa_circ_0042047	10.5786	-5.04251	1.07983	-4.66975	3.01569e-06	0.00043656	down
hsa_circ_0056854	68.8413	2.98294	0.639003	4.66811	3.03985e-06	0.000439498	up
hsa_circ_0064093	25.0163	-2.94989	0.632237	-4.6658	3.07423e-06	0.000443904	down
hsa_circ_0035165	67.2811	-2.4822	0.532169	-4.66431	3.09652e-06	0.000445989	down
hsa_circ_0074904	12.1714	-4.26266	0.913847	-4.66452	3.09343e-06	0.000445989	down
hsa_circ_0017872	715.302	-2.03851	0.437152	-4.66316	3.11389e-06	0.000447923	down
hsa_circ_0017876	723.861	-2.09077	0.448485	-4.66185	3.13386e-06	0.000450226	down
hsa_circ_0026750	31.6427	-2.07172	0.444553	-4.66024	3.15841e-06	0.000453181	down
hsa_circ_0093233	540.203	-2.09603	0.450504	-4.65264	3.27705e-06	0.000469018	down
hsa_circ_0113979	7.02063	-6.35841	1.36659	-4.65276	3.27528e-06	0.000469018	down
hsa_circ_0125104	4.34042	-5.66237	1.21732	-4.65149	3.29538e-06	0.000471049	down
hsa_circ_0086863	12.378	-2.6256	0.564582	-4.65051	3.31114e-06	0.00047265	down
hsa_circ_0027656	8.54839	-4.71619	1.01417	-4.65028	3.3149e-06	0.00047265	down
hsa_circ_0047226	67.7444	2.63901	0.5676	4.64941	3.32883e-06	0.000474041	up
hsa_circ_0044602	26.9588	2.12102	0.456466	4.64661	3.37438e-06	0.000479327	up
hsa_circ_0115684	5.22209	-5.9245	1.2758	-4.64374	3.42157e-06	0.000485423	down
hsa_circ_0125087	173.569	-3.53748	0.761961	-4.6426	3.44055e-06	0.0004869	down
hsa_circ_0129538	22.5824	-2.70684	0.583728	-4.63716	3.53222e-06	0.000499252	down
hsa_circ_0138124	61.8838	-2.32514	0.501448	-4.63686	3.53746e-06	0.000499371	down
hsa_circ_0074913	9.47526	-4.87455	1.05146	-4.636	3.55214e-06	0.000500821	down
hsa_circ_0107829	34.8098	-2.59349	0.559576	-4.63474	3.57388e-06	0.000503261	down
hsa_circ_0035154	65.2004	-2.72062	0.587117	-4.63386	3.5891e-06	0.00050478	down
hsa_circ_0095235	139.76	-2.36312	0.510259	-4.63122	3.63518e-06	0.000509998	down
hsa_circ_0101664	11.8605	-3.51386	0.758854	-4.63049	3.648e-06	0.000511165	down
hsa_circ_0103710	55.1926	-2.24819	0.485686	-4.6289	3.67613e-06	0.000513528	down
hsa_circ_0025637	15.7803	-2.84469	0.614566	-4.62877	3.67842e-06	0.000513528	down
hsa_circ_0045511	14.3389	-4.41016	0.952747	-4.62889	3.67632e-06	0.000513528	down
hsa_circ_0015430	157.512	-2.0281	0.438252	-4.6277	3.69745e-06	0.000514919	down
hsa_circ_0093231	236.764	-2.17801	0.47064	-4.62775	3.69657e-06	0.000514919	down
hsa_circ_0126377	74.9167	-2.43487	0.526205	-4.62722	3.70611e-06	0.000515494	down
hsa_circ_0081790	40.8374	-5.94342	1.28492	-4.62552	3.73657e-06	0.000518461	down
hsa_circ_0078329	32.7835	-2.59407	0.560854	-4.62521	3.74225e-06	0.000518616	down
hsa_circ_0034433	234.972	-3.43451	0.744001	-4.61627	3.90693e-06	0.000539465	down
hsa_circ_0083770	166.757	-2.02954	0.439925	-4.61337	3.96183e-06	0.000545493	down
hsa_circ_0016068	97.7886	-2.06079	0.446674	-4.61364	3.95675e-06	0.000545493	down
hsa_circ_0086835	390.593	-2.48023	0.537636	-4.61321	3.96499e-06	0.000545493	down
hsa_circ_0024480	79.2389	-2.24864	0.487478	-4.6128	3.97277e-06	0.000545903	down
hsa_circ_0027842	5.65801	-6.04459	1.31106	-4.61045	4.01795e-06	0.000551445	down
hsa_circ_0015584	68.2249	-2.05116	0.445026	-4.60908	4.04454e-06	0.000553464	down
hsa_circ_0097902	42.955	-3.20122	0.694568	-4.60894	4.04728e-06	0.000553464	down
hsa_circ_0132106	13.4558	-5.3664	1.16425	-4.60933	4.03978e-06	0.000553464	down
hsa_circ_0047239	96.1148	2.42707	0.526859	4.60668	4.09139e-06	0.000557918	up
hsa_circ_0040716	31.5748	-2.93121	0.636318	-4.60652	4.09457e-06	0.000557918	down
hsa_circ_0100665	42.2428	-3.12494	0.678357	-4.60663	4.09239e-06	0.000557918	down
hsa_circ_0034531	319.116	-3.22852	0.700983	-4.6057	4.11088e-06	0.000559469	down
hsa_circ_0027711	161.35	-2.31754	0.503295	-4.60473	4.12995e-06	0.000561391	down
hsa_circ_0054655	47.9652	-2.37801	0.516548	-4.60365	4.15141e-06	0.000563634	down
hsa_circ_0083769	188.74	-2.1043	0.457412	-4.60045	4.21586e-06	0.000569662	down
hsa_circ_0070510	27.7484	-2.25171	0.489453	-4.60046	4.21553e-06	0.000569662	down
hsa_circ_0034355	19.9417	-2.94242	0.639862	-4.59852	4.255e-06	0.000574268	down
hsa_circ_0082044	22.2122	-2.20007	0.478603	-4.59685	4.28923e-06	0.000576496	down
hsa_circ_0062049	27.7811	-2.51701	0.547911	-4.59384	4.35173e-06	0.000583168	down
hsa_circ_0098315	23.4606	-2.53631	0.552195	-4.59315	4.36607e-06	0.0005844	down
hsa_circ_0017884	3039.4	-2.11562	0.460804	-4.59115	4.40811e-06	0.000589333	down
hsa_circ_0047238	58.5542	2.59537	0.565941	4.58595	4.51936e-06	0.000602788	up
hsa_circ_0002142	12.3036	-2.95753	0.645161	-4.58417	4.55783e-06	0.000607206	down
hsa_circ_0095258	80.2069	-2.53783	0.553708	-4.58334	4.57602e-06	0.000608916	down
hsa_circ_0029433	12.8334	-4.00944	0.875071	-4.58184	4.60895e-06	0.000611866	down
hsa_circ_0034438	1557.66	-3.13734	0.685165	-4.57895	4.67311e-06	0.00061925	down
hsa_circ_0093014	85.5204	-2.00222	0.437327	-4.5783	4.68764e-06	0.000620138	down
hsa_circ_0047259	35.4794	2.81339	0.614538	4.57805	4.6933e-06	0.000620165	up
hsa_circ_0111146	28.1235	-2.25235	0.4921	-4.57702	4.71654e-06	0.00062107	down
hsa_circ_0035155	61.878	-2.49582	0.545271	-4.57721	4.71225e-06	0.00062107	down
hsa_circ_0002643	106.899	-3.99089	0.871935	-4.57706	4.71565e-06	0.00062107	down
hsa_circ_0082037	20.1445	-2.45439	0.536316	-4.57639	4.73066e-06	0.000621489	down
hsa_circ_0034441	207.889	-3.49929	0.764634	-4.57643	4.72979e-06	0.000621489	down
hsa_circ_0123427	76.7987	-2.24021	0.489725	-4.57442	4.77542e-06	0.0006252	down
hsa_circ_0100387	5.86171	-6.09519	1.33292	-4.5728	4.81257e-06	0.000628774	down
hsa_circ_0083384	13.4209	-3.82225	0.835936	-4.57242	4.82122e-06	0.000629022	down
hsa_circ_0075539	45.3069	-2.49152	0.54554	-4.56708	4.9456e-06	0.000643036	down
hsa_circ_0137247	3.76183	-5.45959	1.19637	-4.56347	5.03146e-06	0.000652706	down
hsa_circ_0129044	33.8611	-2.54246	0.55728	-4.56227	5.06041e-06	0.000655713	down
hsa_circ_0047236	27.4673	2.64692	0.581005	4.55576	5.21967e-06	0.000674747	up
hsa_circ_0005270	46.9547	-2.87896	0.631969	-4.55554	5.22512e-06	0.000674747	down
hsa_circ_0082228	5.15595	-5.9106	1.29836	-4.55237	5.30447e-06	0.000684217	down
hsa_circ_0125984	18.3025	-3.13179	0.688671	-4.54759	5.42643e-06	0.000698363	down
hsa_circ_0020270	9.95367	-3.64657	0.802123	-4.54615	5.46369e-06	0.000702363	down
hsa_circ_0109909	129.653	-2.33308	0.513458	-4.54386	5.52345e-06	0.000709242	down
hsa_circ_0020302	10.8727	-2.74135	0.603747	-4.54055	5.61073e-06	0.000718825	down
hsa_circ_0040712	54.0641	-2.30877	0.508638	-4.53913	5.64867e-06	0.000721618	down
hsa_circ_0034448	1261.17	-3.11863	0.68707	-4.53902	5.65158e-06	0.000721618	down
hsa_circ_0090177	14.259	-4.46661	0.984299	-4.53786	5.68277e-06	0.000723973	down
hsa_circ_0125943	90.0683	-2.27331	0.501569	-4.53239	5.83197e-06	0.000741319	down
hsa_circ_0129546	25.9685	-2.46774	0.544617	-4.53114	5.86655e-06	0.000744882	down
hsa_circ_0128271	53.1655	-2.1812	0.481409	-4.53087	5.87403e-06	0.000744999	down
hsa_circ_0125097	22.3716	-3.71643	0.820364	-4.53022	5.89218e-06	0.000746468	down
hsa_circ_0017873	164.421	-2.27743	0.502764	-4.52982	5.90336e-06	0.000747051	down
hsa_circ_0035149	98.7422	-2.34903	0.51898	-4.52624	6.00418e-06	0.00075728	down
hsa_circ_0074926	5.35063	-4.96062	1.09595	-4.52634	6.00152e-06	0.00075728	down
hsa_circ_0125073	14.3115	-4.4153	0.977112	-4.51873	6.2213e-06	0.00078206	down
hsa_circ_0100870	60.1294	-2.12893	0.471179	-4.5183	6.23391e-06	0.000782779	down
hsa_circ_0125112	23.4604	-3.91552	0.866817	-4.51712	6.26855e-06	0.00078626	down
hsa_circ_0093230	550.766	-2.10914	0.467022	-4.51614	6.29768e-06	0.000787307	down
hsa_circ_0108313	32.8046	-2.81038	0.622279	-4.51628	6.29355e-06	0.000787307	down
hsa_circ_0077942	17.6002	-2.68561	0.594753	-4.5155	6.31683e-06	0.000788833	down
hsa_circ_0128266	26.0107	-3.10981	0.68883	-4.51462	6.343e-06	0.000790679	down
hsa_circ_0068491	29.3342	-3.50179	0.775669	-4.51454	6.34553e-06	0.000790679	down
hsa_circ_0026745	26.4994	-2.41048	0.533987	-4.51411	6.35826e-06	0.000791285	down
hsa_circ_0108657	83.0012	-2.13309	0.472696	-4.51261	6.4035e-06	0.000795286	down
hsa_circ_0138125	18.7109	-2.38867	0.529429	-4.51179	6.42815e-06	0.000797477	down
hsa_circ_0091304	46.6665	-2.73485	0.606248	-4.51111	6.44884e-06	0.000799171	down
hsa_circ_0026782	29.6786	-2.54206	0.563658	-4.50993	6.48493e-06	0.000802768	down
hsa_circ_0062029	138.904	-2.17158	0.481919	-4.50611	6.60259e-06	0.00081467	down
hsa_circ_0020271	12.8672	-2.5571	0.567533	-4.50564	6.6174e-06	0.000815612	down
hsa_circ_0088339	1744.97	-2.17783	0.483527	-4.50405	6.66706e-06	0.000820843	down
hsa_circ_0123423	87.1929	-2.02962	0.450663	-4.50363	6.68013e-06	0.000821561	down
hsa_circ_0108666	21.2655	-2.39912	0.533099	-4.50032	6.78511e-06	0.000832671	down
hsa_circ_0034452	157.721	-3.44425	0.765445	-4.49967	6.80581e-06	0.00083431	down
hsa_circ_0118330	34.7092	-2.15378	0.478736	-4.4989	6.83074e-06	0.000836464	down
hsa_circ_0138375	5.12074	-5.89508	1.31081	-4.49728	6.88286e-06	0.00084013	down
hsa_circ_0025106	19.7043	-2.39171	0.531902	-4.49652	6.90749e-06	0.000842232	down
hsa_circ_0007143	37.9169	-2.48985	0.553842	-4.4956	6.93756e-06	0.000844992	down
hsa_circ_0013979	96.9417	2.10429	0.468294	4.49352	7.00565e-06	0.000852371	up
hsa_circ_0098317	7.60874	-4.59144	1.02353	-4.48589	7.26109e-06	0.00088062	down
hsa_circ_0101259	39.5555	-4.89516	1.09197	-4.48288	7.36412e-06	0.000890267	down
hsa_circ_0074749	38.4662	-2.73423	0.610947	-4.4754	7.62684e-06	0.00092007	down
hsa_circ_0040715	40.7367	-2.40332	0.537066	-4.4749	7.64476e-06	0.000921254	down
hsa_circ_0007565	38.0659	-2.0796	0.465079	-4.4715	7.76729e-06	0.000932067	down
hsa_circ_0063759	14.9274	-3.88881	0.869675	-4.47157	7.76486e-06	0.000932067	down
hsa_circ_0140209	21.3997	-3.14067	0.70253	-4.47051	7.80319e-06	0.000935387	down
hsa_circ_0082211	15.4448	-4.17564	0.934318	-4.46918	7.85199e-06	0.000940244	down
hsa_circ_0031891	46.0291	-2.35073	0.526054	-4.4686	7.87321e-06	0.000941793	down
hsa_circ_0027567	22.0568	-2.21894	0.496744	-4.46696	7.93405e-06	0.000948073	down
hsa_circ_0064618	82.5627	-2.06533	0.462415	-4.46641	7.95449e-06	0.000948377	down
hsa_circ_0108663	36.4877	-2.09101	0.468166	-4.46638	7.95553e-06	0.000948377	down
hsa_circ_0057548	5.48446	-5.99718	1.34279	-4.46621	7.96163e-06	0.000948377	down
hsa_circ_0025096	8.97034	-3.75337	0.840545	-4.4654	7.99176e-06	0.000950969	down
hsa_circ_0025069	11.3031	-3.53855	0.792557	-4.46473	8.01714e-06	0.000952991	down
hsa_circ_0107815	41.865	-2.47389	0.554261	-4.4634	8.06681e-06	0.000957894	down
hsa_circ_0075043	163.132	-2.4782	0.556024	-4.457	8.31134e-06	0.000980781	down
hsa_circ_0083999	217.563	-2.39982	0.538795	-4.45404	8.42681e-06	0.000992347	down
hsa_circ_0055411	18.8844	3.10313	0.696741	4.45377	8.43751e-06	0.000992578	up
hsa_circ_0025354	51.4916	-2.81658	0.632785	-4.45108	8.54379e-06	0.00100197	down
hsa_circ_0093232	144.49	-2.1068	0.473394	-4.45041	8.5707e-06	0.00100409	down
hsa_circ_0133333	7.5713	-5.46903	1.2292	-4.44927	8.61636e-06	0.00100736	down
hsa_circ_0122440	36.0459	-3.33758	0.750276	-4.44847	8.64825e-06	0.00101005	down
hsa_circ_0095399	52.1871	-2.66322	0.599273	-4.44408	8.82676e-06	0.00102984	down
hsa_circ_0040713	117.78	-2.45455	0.55239	-4.44351	8.85046e-06	0.00103155	down
hsa_circ_0074917	15.827	-3.61612	0.814193	-4.44136	8.93936e-06	0.00104084	down
hsa_circ_0125084	60.3216	-2.90467	0.654059	-4.441	8.95434e-06	0.00104152	down
hsa_circ_0035164	55.8924	-2.4667	0.555532	-4.44024	8.98565e-06	0.00104409	down
hsa_circ_0068492	12.8775	-4.28279	0.964665	-4.43967	9.00975e-06	0.00104582	down
hsa_circ_0063748	124.411	-3.45638	0.778722	-4.43853	9.05748e-06	0.00105029	down
hsa_circ_0017650	17.1388	-2.9873	0.673358	-4.43642	9.14669e-06	0.00105911	down
hsa_circ_0108664	39.9984	-2.17201	0.489825	-4.43426	9.23903e-06	0.00106699	down
hsa_circ_0024583	23.9616	-2.54068	0.573065	-4.4335	9.27173e-06	0.00106968	down
hsa_circ_0125114	216.353	-3.24922	0.732976	-4.43291	9.29702e-06	0.00107151	down
hsa_circ_0074918	13.0821	-3.68189	0.830654	-4.43252	9.31399e-06	0.00107237	down
hsa_circ_0054663	43.9575	-2.48322	0.56033	-4.43171	9.3489e-06	0.00107451	down
hsa_circ_0094615	36.4367	-3.1054	0.700732	-4.43165	9.35143e-06	0.00107451	down
hsa_circ_0035150	50.2352	-2.61596	0.590561	-4.42962	9.43978e-06	0.00108138	down
hsa_circ_0135157	8.51986	-4.11993	0.930056	-4.42976	9.43364e-06	0.00108138	down
hsa_circ_0123424	84.2997	-2.20465	0.497769	-4.42906	9.46457e-06	0.00108313	down
hsa_circ_0125415	216.307	2.28017	0.514924	4.42817	9.50339e-06	0.00108647	up
hsa_circ_0047906	12.3655	4.58687	1.03698	4.42328	9.72146e-06	0.00111029	up
hsa_circ_0125100	13.0659	-3.66459	0.828755	-4.4218	9.78825e-06	0.00111679	down
hsa_circ_0128267	127.832	-2.1496	0.486208	-4.42116	9.81723e-06	0.00111898	down
hsa_circ_0076928	3.82679	-5.47428	1.23853	-4.41998	9.87101e-06	0.00112398	down
hsa_circ_0067050	15.9501	-2.7611	0.624806	-4.41913	9.90975e-06	0.00112613	down
hsa_circ_0086418	5.54509	-5.00931	1.13355	-4.41914	9.90931e-06	0.00112613	down
hsa_circ_0098136	23.0095	-2.47049	0.559349	-4.41672	1.00209e-05	0.00113731	down
hsa_circ_0133104	9.10002	-3.75548	0.850515	-4.41553	1.00762e-05	0.00114162	down
hsa_circ_0045514	118.242	-2.5671	0.581612	-4.41376	1.01589e-05	0.00114985	down
hsa_circ_0098530	105.137	-4.39261	0.995571	-4.41215	1.02347e-05	0.00115727	down
hsa_circ_0099155	31.539	2.55675	0.579615	4.41113	1.02835e-05	0.00115991	up
hsa_circ_0035153	54.9474	-2.53782	0.575366	-4.4108	1.02988e-05	0.00115991	down
hsa_circ_0107853	72.743	-2.79452	0.633534	-4.411	1.02896e-05	0.00115991	down
hsa_circ_0107583	28.735	-3.36526	0.762912	-4.41108	1.02857e-05	0.00115991	down
hsa_circ_0031970	33.5359	-2.38857	0.54159	-4.4103	1.0323e-05	0.00116033	down
hsa_circ_0066788	22.2357	-2.40204	0.544642	-4.41032	1.03219e-05	0.00116033	down
hsa_circ_0077837	63.5296	-2.3657	0.536536	-4.40921	1.03748e-05	0.00116271	down
hsa_circ_0025105	23.119	-2.44886	0.555375	-4.40938	1.03668e-05	0.00116271	down
hsa_circ_0103516	7.76244	-3.9252	0.890195	-4.40937	1.03671e-05	0.00116271	down
hsa_circ_0025636	28.0272	-2.7102	0.614726	-4.40879	1.0395e-05	0.00116382	down
hsa_circ_0082192	9.07826	-5.73559	1.30131	-4.40755	1.04545e-05	0.00116819	down
hsa_circ_0049414	22.0682	-2.20234	0.499724	-4.40712	1.04754e-05	0.00116936	down
hsa_circ_0049485	4.64426	-5.76412	1.3086	-4.40481	1.05878e-05	0.0011796	down
hsa_circ_0002012	62.979	-2.09636	0.476016	-4.40396	1.06292e-05	0.00118073	down
hsa_circ_0015426	19.4815	-2.87241	0.652197	-4.40421	1.06172e-05	0.00118073	down
hsa_circ_0034480	702.141	-2.93719	0.666937	-4.404	1.06273e-05	0.00118073	down
hsa_circ_0125821	3.67384	-5.42156	1.23206	-4.4004	1.08053e-05	0.00119796	down
hsa_circ_0017811	4.95277	-5.84679	1.32922	-4.39867	1.08914e-05	0.00120633	down
hsa_circ_0081787	5.71371	-6.05585	1.37696	-4.398	1.09254e-05	0.00120891	down
hsa_circ_0123421	73.8303	-2.13967	0.486567	-4.39748	1.09517e-05	0.00121065	down
hsa_circ_0008689	7.99822	-4.62424	1.05202	-4.39558	1.10475e-05	0.00121909	down
hsa_circ_0130316	5.04602	-5.88153	1.33807	-4.39554	1.10495e-05	0.00121909	down
hsa_circ_0095299	8.9239	-4.18842	0.953165	-4.39422	1.11171e-05	0.00122416	down
hsa_circ_0024578	8.56197	-4.84187	1.10219	-4.39296	1.1182e-05	0.00122893	down
hsa_circ_0137252	17.6321	-3.04069	0.692447	-4.39123	1.12712e-05	0.00123562	down
hsa_circ_0094218	4.06561	-5.5712	1.26877	-4.39103	1.12815e-05	0.00123562	down
hsa_circ_0064521	10.6683	-3.98592	0.908149	-4.38906	1.13839e-05	0.0012439	down
hsa_circ_0112773	29.8846	-2.02582	0.461776	-4.38701	1.14919e-05	0.00125449	down
hsa_circ_0047240	28.4767	2.54947	0.581286	4.38592	1.15496e-05	0.00125704	up
hsa_circ_0017877	338.512	-2.10996	0.481086	-4.38583	1.15542e-05	0.00125704	down
hsa_circ_0093156	36.9482	-2.60502	0.593976	-4.38573	1.15595e-05	0.00125704	down
hsa_circ_0098529	16.3505	-4.27242	0.974926	-4.3823	1.17432e-05	0.0012758	down
hsa_circ_0026754	25.0306	-2.32759	0.531818	-4.37667	1.20504e-05	0.00130792	down
hsa_circ_0007369	17.9717	-3.20046	0.731528	-4.37504	1.21413e-05	0.00131414	down
hsa_circ_0047237	49.6047	2.33511	0.533866	4.37396	1.22013e-05	0.00131926	up
hsa_circ_0075540	40.5055	-2.71453	0.620641	-4.37375	1.22129e-05	0.00131926	down
hsa_circ_0125062	17.3616	-2.87502	0.658719	-4.36455	1.27383e-05	0.0013734	down
hsa_circ_0063746	42.8733	-3.06531	0.702487	-4.36351	1.2799e-05	0.00137864	down
hsa_circ_0129079	15.536	-3.67659	0.842683	-4.36295	1.28318e-05	0.00138086	down
hsa_circ_0047223	37.9747	2.83799	0.650583	4.36224	1.2874e-05	0.00138409	up
hsa_circ_0071123	50.6607	-2.18304	0.500667	-4.36026	1.29905e-05	0.0013953	down
hsa_circ_0128419	4.50379	-5.71541	1.31203	-4.35616	1.32366e-05	0.0014204	down
hsa_circ_0088340	311.72	-2.12333	0.487612	-4.35455	1.33339e-05	0.00142948	down
hsa_circ_0128608	186.299	-2.27974	0.523652	-4.35355	1.33952e-05	0.0014347	down
hsa_circ_0027209	7.53941	-3.52436	0.810049	-4.3508	1.35644e-05	0.00145146	down
hsa_circ_0101169	7.131	-3.45192	0.793653	-4.34941	1.36507e-05	0.00145931	down
hsa_circ_0125716	366.535	-2.1507	0.494587	-4.34847	1.37089e-05	0.00146416	down
hsa_circ_0025111	49.4441	-2.04733	0.471488	-4.34229	1.41007e-05	0.00150177	down
hsa_circ_0008776	8.04888	-3.62495	0.8349	-4.34177	1.41337e-05	0.00150387	down
hsa_circ_0064632	32.3057	-2.69868	0.621623	-4.34135	1.41608e-05	0.00150535	down
hsa_circ_0045144	12.0486	-3.56745	0.822398	-4.33786	1.43879e-05	0.00152521	down
hsa_circ_0111331	24.6919	-2.8819	0.664452	-4.33725	1.44276e-05	0.00152799	down
hsa_circ_0025089	16.9258	-2.72502	0.628486	-4.33585	1.45196e-05	0.0015363	down
hsa_circ_0015433	144.228	-2.20768	0.509286	-4.33485	1.45862e-05	0.00153905	down
hsa_circ_0099668	3.15512	-5.20328	1.20041	-4.33458	1.46041e-05	0.00153951	down
hsa_circ_0017875	462.776	-2.09877	0.484271	-4.33387	1.4651e-05	0.00154303	down
hsa_circ_0045147	8.49825	-3.32897	0.768207	-4.33343	1.46807e-05	0.00154473	down
hsa_circ_0094602	13.1929	-4.06933	0.939259	-4.3325	1.47429e-05	0.00154983	down
hsa_circ_0107856	16.2301	-3.09358	0.714586	-4.3292	1.49655e-05	0.00157041	down
hsa_circ_0126378	77.6992	-2.0376	0.470695	-4.32892	1.49845e-05	0.00157087	down
hsa_circ_0015164	60.7739	-2.01564	0.465981	-4.32559	1.52124e-05	0.00159036	down
hsa_circ_0087138	27.3914	-2.48236	0.57418	-4.32331	1.53709e-05	0.00160545	down
hsa_circ_0041958	69.9884	-2.91887	0.675365	-4.32191	1.54683e-05	0.00161415	down
hsa_circ_0091549	8.84036	5.585	1.29236	4.32154	1.54943e-05	0.00161537	up
hsa_circ_0138725	46.8754	-2.27674	0.526993	-4.32024	1.55858e-05	0.00162193	down
hsa_circ_0081779	9.32171	-5.77666	1.33718	-4.32004	1.56003e-05	0.00162196	down
hsa_circ_0132108	8.66127	-5.66507	1.31151	-4.31951	1.56377e-05	0.00162436	down
hsa_circ_0047207	36.0899	2.90015	0.671852	4.31665	1.58418e-05	0.00164256	up
hsa_circ_0042037	19.7082	-2.82982	0.655628	-4.31619	1.58745e-05	0.00164445	down
hsa_circ_0104049	19.2116	-2.25904	0.523678	-4.3138	1.6047e-05	0.00165929	down
hsa_circ_0034446	103.59	-3.51273	0.814282	-4.3139	1.60396e-05	0.00165929	down
hsa_circ_0062993	18.4385	-2.87485	0.666471	-4.31354	1.6066e-05	0.00165975	down
hsa_circ_0064417	15.0376	-4.18873	0.971201	-4.31293	1.61103e-05	0.00166281	down
hsa_circ_0114066	103.022	-3.65067	0.847182	-4.30919	1.63853e-05	0.00168813	down
hsa_circ_0035142	91.1126	-2.16322	0.502089	-4.30844	1.64407e-05	0.00169139	down
hsa_circ_0069769	30.815	-2.23025	0.51767	-4.30824	1.64559e-05	0.00169139	down
hsa_circ_0101257	13.214	-4.79326	1.1129	-4.30701	1.65476e-05	0.0016987	down
hsa_circ_0048417	9.85996	-3.49818	0.812388	-4.30604	1.662e-05	0.00170458	down
hsa_circ_0086432	23.458	-3.2867	0.763343	-4.30566	1.66486e-05	0.00170598	down
hsa_circ_0093212	36.6151	-2.46403	0.572532	-4.30375	1.67931e-05	0.00171924	down
hsa_circ_0032972	13.331	-4.36006	1.01322	-4.30318	1.68363e-05	0.00172211	down
hsa_circ_0096926	20.9873	-3.21703	0.748074	-4.30042	1.70477e-05	0.00174193	down
hsa_circ_0125092	6.59824	-5.26714	1.2249	-4.30005	1.70761e-05	0.00174193	down
hsa_circ_0026737	18.9088	-2.08937	0.486074	-4.29846	1.71992e-05	0.00175135	down
hsa_circ_0035169	123.203	-2.35748	0.548433	-4.29858	1.719e-05	0.00175135	down
hsa_circ_0125728	25.2892	-2.35541	0.548297	-4.29587	1.7401e-05	0.00177031	down
hsa_circ_0012303	4.98092	4.73799	1.10322	4.29469	1.74936e-05	0.00177814	up
hsa_circ_0046947	179.507	-2.21297	0.515316	-4.29438	1.75179e-05	0.00177901	down
hsa_circ_0026734	16.6126	-2.56332	0.597328	-4.2913	1.77627e-05	0.00180065	down
hsa_circ_0092805	6.0765	-5.14216	1.19841	-4.29082	1.78011e-05	0.00180294	down
hsa_circ_0101247	18.7773	-4.25195	0.991119	-4.29005	1.78632e-05	0.00180762	down
hsa_circ_0012002	199.488	2.35641	0.549379	4.28923	1.79292e-05	0.00181269	up
hsa_circ_0041957	64.5891	-2.84558	0.663636	-4.28786	1.80407e-05	0.00182073	down
hsa_circ_0083774	6.23997	-3.63864	0.84867	-4.28746	1.80726e-05	0.00182232	down
hsa_circ_0069860	14.1775	-3.2249	0.752318	-4.28662	1.81416e-05	0.00182765	down
hsa_circ_0083775	4.96393	-4.84494	1.13071	-4.28486	1.82856e-05	0.0018389	down
hsa_circ_0006358	26.7558	-2.06841	0.482944	-4.28293	1.84451e-05	0.00185044	down
hsa_circ_0108322	17.1436	-2.60621	0.608833	-4.28066	1.86341e-05	0.00186569	down
hsa_circ_0023241	4.63047	-5.75268	1.34396	-4.28038	1.86571e-05	0.00186635	down
hsa_circ_0105343	4.93617	5.74099	1.34166	4.27902	1.87715e-05	0.00187615	up
hsa_circ_0047231	40.4578	2.91615	0.6816	4.27839	1.8825e-05	0.00187968	up
hsa_circ_0026740	8.22664	-3.58166	0.837185	-4.27821	1.884e-05	0.00187968	down
hsa_circ_0111334	17.5677	-3.22872	0.755446	-4.27392	1.92067e-05	0.00190956	down
hsa_circ_0047256	50.1413	2.30711	0.539871	4.27345	1.92469e-05	0.00191189	up
hsa_circ_0092610	3.37723	-5.29836	1.24056	-4.27092	1.94664e-05	0.00192864	down
hsa_circ_0073615	14.7485	-2.64979	0.620554	-4.27004	1.95437e-05	0.0019346	down
hsa_circ_0066910	83.6972	-2.32811	0.545294	-4.26945	1.95952e-05	0.00193802	down
hsa_circ_0111011	216.531	-2.30741	0.540744	-4.26711	1.98021e-05	0.0019538	down
hsa_circ_0069070	10.0036	-3.29203	0.771517	-4.26696	1.98155e-05	0.0019538	down
hsa_circ_0059609	22.0144	-2.63581	0.618117	-4.26426	2.00565e-05	0.00197333	down
hsa_circ_0092611	20.2577	-3.04521	0.714494	-4.26205	2.02557e-05	0.00199121	down
hsa_circ_0094603	30.3185	-2.52686	0.593157	-4.26002	2.04408e-05	0.0020075	down
hsa_circ_0027148	49.0306	-2.26447	0.531979	-4.2567	2.07469e-05	0.00202776	down
hsa_circ_0086357	13.657	-3.26943	0.768125	-4.25638	2.07761e-05	0.00202832	down
hsa_circ_0072302	51.2744	-2.42865	0.570882	-4.25421	2.09793e-05	0.00204461	down
hsa_circ_0079533	36.2575	2.85792	0.67199	4.25293	2.10993e-05	0.00205173	up
hsa_circ_0140188	103.628	-4.62385	1.08738	-4.25228	2.11609e-05	0.0020553	down
hsa_circ_0101659	35.0825	-2.82744	0.665712	-4.24724	2.16419e-05	0.00209843	down
hsa_circ_0093810	33.3859	-2.77836	0.654203	-4.24693	2.16716e-05	0.00209953	down
hsa_circ_0100662	130.723	-3.45446	0.813509	-4.24636	2.17267e-05	0.00210307	down
hsa_circ_0106361	22.9654	-2.00161	0.47173	-4.24313	2.20422e-05	0.00213145	down
hsa_circ_0057768	16.0324	-4.29612	1.01264	-4.2425	2.21043e-05	0.00213417	down
hsa_circ_0128256	18.9985	-3.61095	0.851376	-4.2413	2.22225e-05	0.00214375	down
hsa_circ_0114123	4.77347	-4.78321	1.128	-4.24045	2.23072e-05	0.00214594	down
hsa_circ_0086433	7.0046	-5.35242	1.26227	-4.24031	2.23207e-05	0.00214594	down
hsa_circ_0064636	12.2081	-2.32735	0.548988	-4.23934	2.24175e-05	0.00215343	down
hsa_circ_0125111	42.0801	-2.7746	0.654734	-4.23776	2.25765e-05	0.00216687	down
hsa_circ_0103849	14.9921	-4.24862	1.00277	-4.23689	2.26641e-05	0.00217344	down
hsa_circ_0138127	9.57955	-2.99406	0.707284	-4.23317	2.3042e-05	0.00220409	down
hsa_circ_0104754	7.47373	-5.44743	1.28708	-4.23239	2.31217e-05	0.00220987	down
hsa_circ_0123425	82.8443	-2.09714	0.49581	-4.22973	2.33974e-05	0.00223433	down
hsa_circ_0079476	4.23753	-5.62564	1.33013	-4.2294	2.34319e-05	0.00223575	down
hsa_circ_0133348	3.88347	-5.50002	1.30104	-4.2274	2.36406e-05	0.00225377	down
hsa_circ_0137202	9.14681	-5.74977	1.36037	-4.22662	2.37224e-05	0.00225967	down
hsa_circ_0100391	5.5913	-5.01663	1.18702	-4.22624	2.37626e-05	0.0022616	down
hsa_circ_0137212	20.0314	2.1845	0.517004	4.2253	2.38625e-05	0.00226922	up
hsa_circ_0035162	63.2127	-2.56128	0.606555	-4.22267	2.41426e-05	0.00229202	down
hsa_circ_0042790	7.91875	-4.00337	0.948056	-4.22272	2.41374e-05	0.00229202	down
hsa_circ_0035175	38.2538	-2.92616	0.693316	-4.22053	2.43728e-05	0.00230809	down
hsa_circ_0088341	237.501	-2.03606	0.482509	-4.21974	2.44583e-05	0.00231232	down
hsa_circ_0081782	48.1676	-4.69232	1.11196	-4.21988	2.4443e-05	0.00231232	down
hsa_circ_0009682	17.0862	-2.84176	0.673509	-4.21933	2.45027e-05	0.0023146	down
hsa_circ_0019064	36.331	-2.40203	0.569426	-4.21833	2.46119e-05	0.00232298	down
hsa_circ_0034431	61.8881	-3.86345	0.91596	-4.21793	2.46561e-05	0.00232522	down
hsa_circ_0131068	28.7988	-2.16002	0.512361	-4.21581	2.48885e-05	0.00234131	down
hsa_circ_0136645	21.5442	-2.37098	0.562855	-4.21241	2.5266e-05	0.00237093	down
hsa_circ_0123078	14.1977	-4.05854	0.963636	-4.21169	2.53463e-05	0.00237651	down
hsa_circ_0091472	3.38252	-5.30045	1.2587	-4.21104	2.54193e-05	0.00238139	down
hsa_circ_0035133	37.2542	-2.68946	0.638736	-4.2106	2.54693e-05	0.00238411	down
hsa_circ_0058209	102.13	-2.45082	0.582219	-4.20945	2.55997e-05	0.00239435	down
hsa_circ_0101230	6.89339	-4.36522	1.03728	-4.20835	2.57246e-05	0.00240207	down
hsa_circ_0076935	14.0632	-4.04235	0.960656	-4.2079	2.5775e-05	0.0024048	down
hsa_circ_0035141	29.8748	-2.4808	0.589711	-4.20681	2.59001e-05	0.00241449	down
hsa_circ_0098859	25.9849	-2.22426	0.528904	-4.20542	2.60597e-05	0.00242539	down
hsa_circ_0131724	14.6518	-2.6169	0.622257	-4.20549	2.60512e-05	0.00242539	down
hsa_circ_0037140	589.634	-3.84155	0.913609	-4.2048	2.61309e-05	0.00243003	down
hsa_circ_0018917	13.9484	-4.06235	0.966232	-4.20432	2.61866e-05	0.00243321	down
hsa_circ_0066907	99.9362	-2.01122	0.478445	-4.20366	2.62635e-05	0.00243637	down
hsa_circ_0094605	178.263	-3.30049	0.785582	-4.20133	2.65349e-05	0.0024595	down
hsa_circ_0082218	14.5108	-4.23292	1.00756	-4.20115	2.65561e-05	0.0024595	down
hsa_circ_0073261	12.3026	-2.18408	0.520077	-4.19953	2.67469e-05	0.002474	down
hsa_circ_0063749	17.6862	-3.48909	0.830992	-4.1987	2.6845e-05	0.0024802	down
hsa_circ_0073455	40.3948	-2.28578	0.544502	-4.19792	2.69374e-05	0.00248671	down
hsa_circ_0046809	15.3716	-2.15466	0.513351	-4.19725	2.70174e-05	0.00249207	down
hsa_circ_0110687	79.2789	-2.11466	0.503912	-4.19649	2.71079e-05	0.00249839	down
hsa_circ_0136234	27.1133	-2.05701	0.490216	-4.19613	2.7151e-05	0.00250033	down
hsa_circ_0123422	81.7051	-2.06641	0.492711	-4.19395	2.74134e-05	0.00251634	down
hsa_circ_0114262	7.96654	-4.00053	0.953976	-4.19353	2.74642e-05	0.00251694	down
hsa_circ_0015599	12.6902	3.5397	0.845307	4.18747	2.82079e-05	0.00257471	up
hsa_circ_0107812	7.79626	-3.49097	0.833968	-4.18598	2.83939e-05	0.00258961	down
hsa_circ_0015428	75.6934	-2.1668	0.517759	-4.18497	2.85204e-05	0.00259698	down
hsa_circ_0108665	32.9912	-2.03383	0.486181	-4.18329	2.87325e-05	0.0026142	down
hsa_circ_0064650	68.3495	-2.06046	0.492596	-4.18285	2.87873e-05	0.00261708	down
hsa_circ_0020272	15.4162	-2.70374	0.646446	-4.18248	2.8835e-05	0.00261723	down
hsa_circ_0140194	18.5228	-3.42574	0.819053	-4.18257	2.88235e-05	0.00261723	down
hsa_circ_0102147	17.4818	-3.33875	0.798428	-4.18166	2.89393e-05	0.0026246	down
hsa_circ_0072303	33.285	-2.30143	0.550509	-4.18055	2.9081e-05	0.00263152	down
hsa_circ_0024581	29.1097	-2.68397	0.64202	-4.18051	2.9085e-05	0.00263152	down
hsa_circ_0128808	65.1634	-2.24815	0.538074	-4.17815	2.93894e-05	0.00265695	down
hsa_circ_0109828	10.806	-3.34553	0.80079	-4.17778	2.94364e-05	0.00265908	down
hsa_circ_0083772	5.38693	-4.02694	0.964676	-4.17439	2.98783e-05	0.00269258	down
hsa_circ_0074932	9.13103	-4.20413	1.00738	-4.17333	3.00186e-05	0.00270308	down
hsa_circ_0054664	10.8104	-3.6656	0.878419	-4.17295	3.00679e-05	0.00270323	down
hsa_circ_0118906	16.0491	-3.20802	0.768847	-4.17251	3.01258e-05	0.0027063	down
hsa_circ_0013139	29.1042	-2.63679	0.632034	-4.17191	3.02052e-05	0.00271129	down
hsa_circ_0003076	6.65749	-4.34666	1.04209	-4.17109	3.03151e-05	0.002719	down
hsa_circ_0000291	98.8221	-2.35641	0.56558	-4.16637	3.09495e-05	0.00277153	down
hsa_circ_0085414	70.9845	-2.11643	0.508019	-4.16605	3.09926e-05	0.0027732	down
hsa_circ_0105653	50.8036	2.00457	0.481326	4.16468	3.11787e-05	0.00278766	up
hsa_circ_0112634	24.2439	-3.19659	0.767814	-4.16324	3.13766e-05	0.00280095	down
hsa_circ_0128279	25.045	-2.15382	0.517406	-4.16273	3.14461e-05	0.00280413	down
hsa_circ_0070704	14.5087	-4.16122	0.999706	-4.16244	3.14863e-05	0.00280413	down
hsa_circ_0070372	9.53335	-4.22976	1.01615	-4.16254	3.14726e-05	0.00280413	down
hsa_circ_0006980	13.4971	-2.9921	0.718876	-4.16219	3.15208e-05	0.002805	down
hsa_circ_0015420	118.668	-2.01216	0.483791	-4.15916	3.19424e-05	0.0028403	down
hsa_circ_0062050	56.79	-2.36365	0.568364	-4.1587	3.20069e-05	0.00284381	down
hsa_circ_0062992	26.891	-2.51508	0.605026	-4.15697	3.22494e-05	0.00286311	down
hsa_circ_0025083	33.0118	-2.27769	0.547972	-4.15659	3.23038e-05	0.00286518	down
hsa_circ_0035160	58.3259	-2.30018	0.5534	-4.15645	3.2323e-05	0.00286518	down
hsa_circ_0045925	17.2839	-2.10329	0.506134	-4.1556	3.24436e-05	0.00287362	down
hsa_circ_0050583	53.5713	-5.54343	1.33408	-4.15525	3.24928e-05	0.00287459	down
hsa_circ_0100998	3.37799	-5.29876	1.27541	-4.15456	3.25921e-05	0.0028778	down
hsa_circ_0005055	8.47719	-3.29104	0.792252	-4.15403	3.26669e-05	0.00288101	down
hsa_circ_0114263	12.8333	-2.98243	0.718533	-4.15072	3.31432e-05	0.00291966	down
hsa_circ_0130651	28.5453	-2.9743	0.716647	-4.15029	3.3205e-05	0.00292284	down
hsa_circ_0133645	4.04928	-5.56058	1.33999	-4.14971	3.32891e-05	0.00292797	down
hsa_circ_0100404	10.1474	-3.57245	0.861018	-4.1491	3.3379e-05	0.00293134	down
hsa_circ_0034841	10.5707	-3.39643	0.818942	-4.14734	3.36362e-05	0.00294937	down
hsa_circ_0071035	12.2713	2.11142	0.509162	4.14686	3.3707e-05	0.0029533	up
hsa_circ_0015585	36.9473	-2.0539	0.495429	-4.1457	3.38782e-05	0.00296373	down
hsa_circ_0112623	5.66137	-5.045	1.21688	-4.14586	3.38543e-05	0.00296373	down
hsa_circ_0078326	37.8022	-2.002	0.482988	-4.14503	3.39775e-05	0.00296786	down
hsa_circ_0093157	37.3448	-2.33362	0.563016	-4.14485	3.40038e-05	0.00296786	down
hsa_circ_0088343	321.91	-2.12883	0.513633	-4.14465	3.4034e-05	0.00296822	down
hsa_circ_0123428	273.485	-2.02003	0.487531	-4.14338	3.42217e-05	0.00298039	down
hsa_circ_0082038	21.11	-2.32098	0.560193	-4.14318	3.42522e-05	0.00298039	down
hsa_circ_0082214	7.67109	-5.48758	1.32447	-4.14322	3.4246e-05	0.00298039	down
hsa_circ_0082193	13.4037	-4.00488	0.966819	-4.14232	3.43806e-05	0.00298927	down
hsa_circ_0095306	30.7299	-2.35033	0.56747	-4.14178	3.44623e-05	0.00299179	down
hsa_circ_0139609	17.0175	-2.2335	0.539469	-4.14018	3.47038e-05	0.00301046	down
hsa_circ_0086907	18.381	-2.29962	0.5555	-4.13972	3.47726e-05	0.00301413	down
hsa_circ_0091045	9.05392	-3.09347	0.747303	-4.13951	3.48046e-05	0.0030146	down
hsa_circ_0070702	33.2337	-3.16734	0.765287	-4.13876	3.49184e-05	0.00301756	down
hsa_circ_0069307	33.8666	-2.56645	0.620139	-4.1385	3.49579e-05	0.00301868	down
hsa_circ_0020786	14.6101	-3.57591	0.864337	-4.13717	3.51608e-05	0.0030339	down
hsa_circ_0020098	12.9047	-3.00415	0.726265	-4.13644	3.52734e-05	0.0030413	down
hsa_circ_0125061	8.64155	-3.68208	0.890328	-4.13564	3.53972e-05	0.00304966	down
hsa_circ_0083998	168.513	-2.37665	0.575029	-4.13309	3.57918e-05	0.00307666	down
hsa_circ_0060184	22.2381	-2.91466	0.705312	-4.13245	3.58919e-05	0.00308061	down
hsa_circ_0132105	50.8442	-3.91815	0.948349	-4.13155	3.60331e-05	0.00309039	down
hsa_circ_0104751	55.9001	-2.91129	0.704843	-4.13041	3.62111e-05	0.00310331	down
hsa_circ_0057769	13.6828	-4.01172	0.971933	-4.12757	3.66619e-05	0.00313826	down
hsa_circ_0067745	47.4102	-4.52765	1.0973	-4.12618	3.68842e-05	0.00314913	down
hsa_circ_0017097	18.1907	-2.04401	0.495458	-4.12549	3.69947e-05	0.00315619	down
hsa_circ_0035158	77.0241	-2.39031	0.57968	-4.1235	3.73157e-05	0.00317641	down
hsa_circ_0114343	39.1521	-2.70075	0.654997	-4.1233	3.73487e-05	0.00317684	down
hsa_circ_0043637	18.266	3.90147	0.946466	4.12214	3.75363e-05	0.00319042	up
hsa_circ_0069293	11.1776	-2.96747	0.719973	-4.12164	3.76184e-05	0.00319501	down
hsa_circ_0114280	61.005	-2.54938	0.618729	-4.12036	3.78289e-05	0.00321048	down
hsa_circ_0125086	15.0339	-3.25132	0.789345	-4.11901	3.80508e-05	0.0032269	down
hsa_circ_0035139	27.0976	-2.77372	0.673446	-4.11869	3.81025e-05	0.00322727	down
hsa_circ_0068025	16.6197	2.88724	0.701287	4.11706	3.83743e-05	0.00324109	up
hsa_circ_0048737	43.1473	-2.26108	0.549211	-4.11697	3.83892e-05	0.00324109	down
hsa_circ_0104828	4.23781	-5.62984	1.36827	-4.11456	3.87923e-05	0.00326884	down
hsa_circ_0081783	7.9777	-5.54389	1.34854	-4.11102	3.9392e-05	0.00331345	down
hsa_circ_0111332	32.0098	-2.4858	0.604916	-4.10933	3.96808e-05	0.0033328	down
hsa_circ_0037276	6.60734	-5.27613	1.28402	-4.10908	3.97237e-05	0.00333395	down
hsa_circ_0071543	19.5807	-3.55042	0.864185	-4.10841	3.98398e-05	0.00334122	down
hsa_circ_0023021	4.1006	5.46435	1.33024	4.1078	3.99438e-05	0.00334748	up
hsa_circ_0056851	25.1131	2.22393	0.541974	4.1034	4.07127e-05	0.00340689	up
hsa_circ_0101183	13.0272	-2.88261	0.702898	-4.10103	4.11317e-05	0.00342681	down
hsa_circ_0025087	12.7176	-2.44453	0.596241	-4.0999	4.13333e-05	0.00343687	down
hsa_circ_0128871	11.6062	-2.52582	0.616078	-4.09984	4.13432e-05	0.00343687	down
hsa_circ_0133567	2.8754	-5.06563	1.23556	-4.09986	4.13395e-05	0.00343687	down
hsa_circ_0130315	21.0142	-2.79997	0.683344	-4.09745	4.1773e-05	0.00346752	down
hsa_circ_0003595	145.873	-2.15872	0.526895	-4.09705	4.18443e-05	0.00347091	down
hsa_circ_0073402	20.489	-3.20045	0.781408	-4.09575	4.20801e-05	0.00348538	down
hsa_circ_0003134	13.1845	-3.68015	0.898759	-4.0947	4.2271e-05	0.00349864	down
hsa_circ_0063740	31.223	-2.95028	0.720942	-4.09226	4.27186e-05	0.00353312	down
hsa_circ_0111329	27.5474	-2.41369	0.590079	-4.09045	4.30537e-05	0.00355566	down
hsa_circ_0093155	18.5758	-2.47954	0.606585	-4.08771	4.35651e-05	0.00359087	down
hsa_circ_0048418	82.1897	-2.6422	0.646386	-4.08766	4.3575e-05	0.00359087	down
hsa_circ_0029432	11.9345	-3.90047	0.955178	-4.0835	4.43628e-05	0.00365051	down
hsa_circ_0132104	50.0316	-3.89331	0.953724	-4.08222	4.46085e-05	0.00366806	down
hsa_circ_0114267	9.90667	-3.8855	0.952216	-4.08048	4.49422e-05	0.00368484	down
hsa_circ_0078188	17.2177	-2.13077	0.522218	-4.08023	4.49912e-05	0.00368597	down
hsa_circ_0078946	9.42921	-3.44591	0.844603	-4.07991	4.50533e-05	0.00368597	down
hsa_circ_0078886	9.42921	-3.44591	0.844603	-4.07991	4.50533e-05	0.00368597	down
hsa_circ_0081786	37.3255	-5.02019	1.23061	-4.07944	4.51448e-05	0.0036908	down
hsa_circ_0094614	24.0901	-2.78263	0.682296	-4.07834	4.53588e-05	0.00370563	down
hsa_circ_0074467	50.0326	-2.11615	0.518961	-4.07766	4.54907e-05	0.00371107	down
hsa_circ_0048091	27.7144	-2.64784	0.64965	-4.07579	4.58574e-05	0.00372494	down
hsa_circ_0042031	18.0931	-2.89427	0.710093	-4.0759	4.58363e-05	0.00372494	down
hsa_circ_0055267	425.7	-3.01347	0.739347	-4.07585	4.58463e-05	0.00372494	down
hsa_circ_0017836	10.2706	-3.92061	0.961853	-4.0761	4.57971e-05	0.00372494	down
hsa_circ_0081770	12.6286	-7.20158	1.76769	-4.07401	4.62102e-05	0.00375092	down
hsa_circ_0035159	56.8939	-2.56805	0.630446	-4.07339	4.63339e-05	0.00375559	down
hsa_circ_0023243	4.59765	-5.74008	1.40914	-4.07345	4.63209e-05	0.00375559	down
hsa_circ_0047252	34.6625	2.75509	0.676553	4.07224	4.65634e-05	0.00376881	up
hsa_circ_0027639	6.01733	-5.12772	1.25962	-4.07086	4.68407e-05	0.00378857	down
hsa_circ_0120231	8.70007	-3.33847	0.820136	-4.07063	4.68859e-05	0.00378952	down
hsa_circ_0029435	6.24973	-5.19661	1.2767	-4.07036	4.69414e-05	0.00379131	down
hsa_circ_0066446	157.149	-3.55606	0.873763	-4.06983	4.70477e-05	0.00379535	down
hsa_circ_0110309	10.1878	3.47029	0.85289	4.06886	4.72444e-05	0.00380496	up
hsa_circ_0089138	12.4255	-2.27282	0.558739	-4.06776	4.74673e-05	0.00381635	down
hsa_circ_0071013	22.7636	-2.96158	0.728035	-4.06791	4.74375e-05	0.00381635	down
hsa_circ_0140199	9.89588	-4.34596	1.06866	-4.06675	4.76735e-05	0.00382867	down
hsa_circ_0127194	6.50971	-3.68892	0.907136	-4.06656	4.77124e-05	0.00382909	down
hsa_circ_0108304	8.97312	-4.1441	1.01934	-4.06548	4.79334e-05	0.0038414	down
hsa_circ_0140210	51.8347	-2.60217	0.6401	-4.06526	4.79788e-05	0.00384233	down
hsa_circ_0093811	44.567	-2.23329	0.549601	-4.06347	4.83493e-05	0.00386655	down
hsa_circ_0107818	12.7452	-2.85792	0.703557	-4.0621	4.86341e-05	0.00388659	down
hsa_circ_0094226	7.05818	-3.86403	0.951373	-4.06153	4.87527e-05	0.00389333	down
hsa_circ_0129537	24.5029	-2.43666	0.600058	-4.06071	4.89235e-05	0.00390149	down
hsa_circ_0125930	30.1594	-3.0047	0.740257	-4.05899	4.92855e-05	0.00392484	down
hsa_circ_0075590	4.03123	-4.53344	1.11718	-4.05792	4.95112e-05	0.00394006	down
hsa_circ_0027840	2.93232	-5.09032	1.25525	-4.05523	5.00854e-05	0.00398018	down
hsa_circ_0081574	149.109	-2.13399	0.52649	-4.05324	5.05129e-05	0.00400575	down
hsa_circ_0125076	5.20206	-4.9146	1.21247	-4.05339	5.04816e-05	0.00400575	down
hsa_circ_0114455	10.0827	-3.05376	0.753539	-4.05256	5.06592e-05	0.00401454	down
hsa_circ_0011306	13.634	-2.19468	0.541595	-4.05226	5.0726e-05	0.00401704	down
hsa_circ_0084007	17.8789	-3.16622	0.781388	-4.05204	5.0772e-05	0.00401788	down
hsa_circ_0056855	354.105	3.13319	0.773407	4.05115	5.09656e-05	0.0040304	up
hsa_circ_0122439	11.6005	-3.81918	0.942859	-4.05064	5.10781e-05	0.00403648	down
hsa_circ_0025080	17.8136	-2.34768	0.579952	-4.04806	5.16433e-05	0.00407124	down
hsa_circ_0062055	46.4505	-2.57104	0.6351	-4.04824	5.16051e-05	0.00407124	down
hsa_circ_0018922	6.45929	-4.37716	1.08153	-4.04717	5.184e-05	0.0040825	down
hsa_circ_0125064	8.97551	-3.7038	0.915532	-4.04552	5.22081e-05	0.00410296	down
hsa_circ_0106341	18.617	-2.07339	0.512622	-4.04468	5.23939e-05	0.00411471	down
hsa_circ_0045158	13.731	-2.96803	0.73398	-4.04374	5.26053e-05	0.00412846	down
hsa_circ_0139085	9.2521	-3.12932	0.774153	-4.04225	5.29404e-05	0.00414903	down
hsa_circ_0094612	51.1198	-2.88719	0.714463	-4.04106	5.32098e-05	0.0041644	down
hsa_circ_0047227	20.723	2.51403	0.622207	4.04051	5.3335e-05	0.00417132	up
hsa_circ_0099260	5.76257	-4.12758	1.02175	-4.0397	5.35185e-05	0.00417847	down
hsa_circ_0118252	25.3058	-2.76763	0.685161	-4.03938	5.35916e-05	0.00417989	down
hsa_circ_0025353	23.0156	-2.74655	0.680252	-4.03755	5.40118e-05	0.00420458	down
hsa_circ_0074212	64.5213	-2.02605	0.501838	-4.03726	5.40795e-05	0.00420639	down
hsa_circ_0016316	48.7555	2.47785	0.613866	4.03646	5.42633e-05	0.00421492	up
hsa_circ_0091310	14.8432	-3.12866	0.775075	-4.03659	5.42335e-05	0.00421492	down
hsa_circ_0008407	38.9368	-2.50798	0.621435	-4.03578	5.44204e-05	0.00422424	down
hsa_circ_0095395	51.0356	-2.86385	0.709767	-4.03491	5.46227e-05	0.00423415	down
hsa_circ_0074906	11.1272	-2.99618	0.742545	-4.03502	5.45971e-05	0.00423415	down
hsa_circ_0045151	17.2321	-2.76064	0.684859	-4.03097	5.55483e-05	0.00430297	down
hsa_circ_0094606	197.739	-3.2232	0.799844	-4.02979	5.58278e-05	0.00432049	down
hsa_circ_0086414	8.66088	-4.08651	1.0141	-4.02969	5.58506e-05	0.00432049	down
hsa_circ_0047242	34.7972	2.53638	0.62963	4.02836	5.61667e-05	0.00433315	up
hsa_circ_0129524	24.8153	-2.27647	0.565071	-4.02865	5.60991e-05	0.00433315	down
hsa_circ_0140180	10.3472	-5.04939	1.25398	-4.02671	5.65635e-05	0.00435489	down
hsa_circ_0015586	23.6003	-2.14606	0.533003	-4.02637	5.66456e-05	0.00435637	down
hsa_circ_0062032	46.3288	-2.23724	0.555655	-4.02631	5.66594e-05	0.00435637	down
hsa_circ_0110756	5.32137	-4.94932	1.22947	-4.02556	5.684e-05	0.0043673	down
hsa_circ_0108320	21.2984	-2.65733	0.660255	-4.0247	5.70484e-05	0.0043774	down
hsa_circ_0132854	110.134	-4.63809	1.15272	-4.0236	5.73149e-05	0.0043891	down
hsa_circ_0004489	3.08791	-5.16634	1.28396	-4.02375	5.72799e-05	0.0043891	down
hsa_circ_0029434	11.7831	-3.56926	0.887367	-4.02231	5.76306e-05	0.00440719	down
hsa_circ_0107822	18.8786	-3.03284	0.75455	-4.0194	5.83456e-05	0.00445288	down
hsa_circ_0047262	91.3442	2.42497	0.603476	4.01834	5.8609e-05	0.00446676	up
hsa_circ_0132091	14.3054	-3.36329	0.837014	-4.0182	5.86455e-05	0.00446676	down
hsa_circ_0025367	68.5076	-4.83462	1.20343	-4.01738	5.88494e-05	0.0044793	down
hsa_circ_0047225	23.9274	2.65589	0.661136	4.01716	5.89043e-05	0.00448047	up
hsa_circ_0098261	11.468	2.69776	0.671691	4.01636	5.91027e-05	0.00449256	up
hsa_circ_0079445	45.082	-2.30859	0.575122	-4.01409	5.96755e-05	0.00453306	down
hsa_circ_0057330	28.925	-2.06003	0.513517	-4.0116	6.0308e-05	0.00457805	down
hsa_circ_0087957	12.5488	-3.33188	0.830953	-4.00971	6.07943e-05	0.00461189	down
hsa_circ_0091843	50.3284	-2.02489	0.505291	-4.00737	6.13994e-05	0.0046527	down
hsa_circ_0117528	11.6727	-3.01504	0.752656	-4.00587	6.17893e-05	0.00466866	down
hsa_circ_0012304	40.3873	2.87359	0.717392	4.0056	6.18592e-05	0.00467084	up
hsa_circ_0066144	3.91976	5.40023	1.34841	4.00488	6.20477e-05	0.00467265	up
hsa_circ_0048419	26.7927	-2.82307	0.704901	-4.00492	6.20375e-05	0.00467265	down
hsa_circ_0127222	13.9366	-2.96225	0.739608	-4.00516	6.19764e-05	0.00467265	down
hsa_circ_0133102	30.915	-2.31755	0.578893	-4.00342	6.24335e-05	0.00469549	down
hsa_circ_0070701	23.2743	-3.03334	0.758287	-4.00025	6.32762e-05	0.00474752	down
hsa_circ_0046761	3.65263	-5.41384	1.35345	-4.00003	6.33343e-05	0.00474752	down
hsa_circ_0015424	83.4427	-2.06701	0.516789	-3.99972	6.34182e-05	0.00475068	down
hsa_circ_0066074	19.8538	-2.27351	0.568455	-3.99945	6.34893e-05	0.00475189	down
hsa_circ_0002804	11.2476	-2.34572	0.586525	-3.99935	6.3518e-05	0.00475189	down
hsa_circ_0130314	19.4813	-3.00272	0.751081	-3.99786	6.39168e-05	0.00476917	down
hsa_circ_0027191	20.6052	-2.17574	0.544278	-3.99749	6.40183e-05	0.00477361	down
hsa_circ_0047234	22.2163	2.61708	0.654906	3.99611	6.43905e-05	0.00479821	up
hsa_circ_0066445	73.8104	-4.07418	1.01992	-3.99459	6.48075e-05	0.00482296	down
hsa_circ_0092607	14.9975	-2.74817	0.688059	-3.99409	6.49424e-05	0.00482984	down
hsa_circ_0125818	34.9544	-4.4982	1.12692	-3.9916	6.56283e-05	0.00487447	down
hsa_circ_0081781	29.5819	-4.87334	1.22122	-3.99055	6.59201e-05	0.00489294	down
hsa_circ_0091312	20.766	-3.11577	0.781048	-3.98922	6.62906e-05	0.00491402	down
hsa_circ_0085418	91.0749	-2.10381	0.527442	-3.9887	6.64361e-05	0.00491519	down
hsa_circ_0084005	25.8018	-2.71387	0.680565	-3.98768	6.67237e-05	0.00493005	down
hsa_circ_0123708	9.95197	-2.63301	0.660372	-3.98717	6.68664e-05	0.00493738	down
hsa_circ_0017881	297.278	-2.01192	0.504673	-3.98658	6.70321e-05	0.00494586	down
hsa_circ_0122648	10.2099	-4.97682	1.24843	-3.98645	6.70683e-05	0.00494586	down
hsa_circ_0097448	5.28852	4.81793	1.20928	3.98412	6.77308e-05	0.00498562	up
hsa_circ_0005773	91.9707	-2.0546	0.515702	-3.98409	6.77391e-05	0.00498562	down
hsa_circ_0001449	29.0865	-2.3995	0.602785	-3.98069	6.87144e-05	0.00504438	down
hsa_circ_0125108	27.3631	-2.97135	0.746441	-3.98069	6.8715e-05	0.00504438	down
hsa_circ_0005456	17.6488	-2.22325	0.55855	-3.98039	6.88022e-05	0.00504752	down
hsa_circ_0111330	20.5496	-2.83144	0.711495	-3.97956	6.90415e-05	0.00506181	down
hsa_circ_0067049	16.8753	-2.63144	0.661478	-3.97812	6.94627e-05	0.00508613	down
hsa_circ_0118248	26.7476	-2.1635	0.543894	-3.97779	6.95583e-05	0.00508985	down
hsa_circ_0117438	4.33169	-4.63508	1.16538	-3.97732	6.9695e-05	0.00509657	down
hsa_circ_0024797	38.0339	-2.78499	0.700292	-3.97691	6.98179e-05	0.00510227	down
hsa_circ_0107827	17.6034	-2.08113	0.523357	-3.97651	6.99339e-05	0.00510747	down
hsa_circ_0137032	9.17375	-3.41071	0.857863	-3.97581	7.01387e-05	0.00511585	down
hsa_circ_0006792	11.941	-4.157	1.04651	-3.97226	7.11954e-05	0.00517963	down
hsa_circ_0140189	72.1662	-3.57868	0.901223	-3.97091	7.15984e-05	0.00520229	down
hsa_circ_0093718	9.5297	-2.55003	0.64227	-3.97034	7.1771e-05	0.00521149	down
hsa_circ_0109738	5.2874	-4.94085	1.24548	-3.96703	7.27736e-05	0.00527111	down
hsa_circ_0140198	60.0272	-4.09535	1.03258	-3.96612	7.3052e-05	0.00528761	down
hsa_circ_0047248	29.8335	2.60057	0.655857	3.96515	7.33509e-05	0.00530249	up
hsa_circ_0125090	18.1186	-2.84381	0.717411	-3.96399	7.37083e-05	0.00532156	down
hsa_circ_0006829	80.7563	2.00323	0.505418	3.96351	7.38552e-05	0.00532878	up
hsa_circ_0055413	103.404	2.12239	0.53582	3.96101	7.46343e-05	0.00537816	up
hsa_circ_0045154	10.8434	-3.17137	0.800747	-3.96052	7.47881e-05	0.00538583	down
hsa_circ_0078697	10.9845	-3.11778	0.78729	-3.96014	7.49063e-05	0.00538967	down
hsa_circ_0045512	8.5416	-4.6656	1.17817	-3.96004	7.49362e-05	0.00538967	down
hsa_circ_0086834	64.7598	-2.26077	0.570982	-3.95944	7.51271e-05	0.0053987	down
hsa_circ_0129870	12.2611	-3.20604	0.809771	-3.95919	7.52044e-05	0.0053987	down
hsa_circ_0038311	2.95384	4.99262	1.26118	3.95868	7.53643e-05	0.00540383	up
hsa_circ_0082720	11.0438	-2.79347	0.70566	-3.95866	7.53709e-05	0.00540383	down
hsa_circ_0103519	17.0079	-2.90195	0.73312	-3.95836	7.54669e-05	0.00540389	down
hsa_circ_0139050	13.4335	-3.72024	0.939825	-3.95844	7.54403e-05	0.00540389	down
hsa_circ_0072455	5.0049	-4.85328	1.22663	-3.95661	7.60221e-05	0.00543765	down
hsa_circ_0074928	9.73871	-3.88962	0.98334	-3.95551	7.63704e-05	0.00545485	down
hsa_circ_0058201	28.4878	-2.60785	0.6596	-3.95368	7.69573e-05	0.00549331	down
hsa_circ_0062558	6.39845	4.19822	1.06261	3.95084	7.78762e-05	0.00554844	up
hsa_circ_0045155	17.7773	-3.08702	0.781398	-3.95063	7.79443e-05	0.00554982	down
hsa_circ_0132850	13.1442	-7.25941	1.83835	-3.94887	7.85197e-05	0.0055803	down
hsa_circ_0035147	51.1123	-2.12122	0.537552	-3.94607	7.94455e-05	0.00563904	down
hsa_circ_0131070	24.2306	-2.17119	0.550198	-3.9462	7.94022e-05	0.00563904	down
hsa_circ_0096230	10.8371	2.27859	0.577562	3.94519	7.97383e-05	0.00565277	up
hsa_circ_0074816	20.7659	-3.17246	0.804118	-3.94526	7.97131e-05	0.00565277	down
hsa_circ_0066064	20.5986	-2.40089	0.608696	-3.94431	8.00301e-05	0.00566638	down
hsa_circ_0074097	4.12473	-5.58573	1.4168	-3.9425	8.06358e-05	0.00569861	down
hsa_circ_0081765	20.8553	-5.9984	1.52142	-3.94263	8.0594e-05	0.00569861	down
hsa_circ_0138119	14.7915	-2.23394	0.56673	-3.9418	8.08708e-05	0.00570458	down
hsa_circ_0042077	7.64229	-3.96685	1.00632	-3.94194	8.08261e-05	0.00570458	down
hsa_circ_0139608	21.7314	-2.02427	0.513634	-3.94107	8.11186e-05	0.00571317	down
hsa_circ_0083777	11.8917	-3.11734	0.791008	-3.94097	8.11518e-05	0.00571317	down
hsa_circ_0074817	20.7596	-3.17197	0.804894	-3.94085	8.11937e-05	0.00571317	down
hsa_circ_0026764	16.0376	-2.21217	0.561436	-3.9402	8.14121e-05	0.00572499	down
hsa_circ_0139611	12.6205	-2.68017	0.680249	-3.93999	8.14858e-05	0.00572663	down
hsa_circ_0112629	7.84961	-4.00605	1.01683	-3.93975	8.15675e-05	0.00572883	down
hsa_circ_0129108	15.1302	-3.88454	0.986387	-3.93815	8.21122e-05	0.00575943	down
hsa_circ_0093150	8.37207	-3.68209	0.935342	-3.93663	8.26349e-05	0.00578949	down
hsa_circ_0121681	18.4009	-2.97864	0.756882	-3.93541	8.30561e-05	0.00581183	down
hsa_circ_0015421	44.9362	-2.05019	0.521061	-3.93464	8.33223e-05	0.00581971	down
hsa_circ_0025113	23.7417	-2.62682	0.667569	-3.93491	8.32295e-05	0.00581971	down
hsa_circ_0005452	5.31792	-4.94492	1.25673	-3.93476	8.32796e-05	0.00581971	down
hsa_circ_0093794	140.305	-2.04074	0.51875	-3.93395	8.35624e-05	0.00582931	down
hsa_circ_0116773	7.67266	-4.50784	1.14587	-3.93397	8.35541e-05	0.00582931	down
hsa_circ_0014680	38.8885	-2.18035	0.554314	-3.93343	8.37435e-05	0.00583641	down
hsa_circ_0025068	8.67697	-3.38792	0.861331	-3.93336	8.37669e-05	0.00583641	down
hsa_circ_0101261	13.6362	-3.74395	0.951997	-3.93273	8.39856e-05	0.00584449	down
hsa_circ_0074910	7.07626	-4.43414	1.12755	-3.93256	8.40465e-05	0.00584514	down
hsa_circ_0082224	4.78212	-5.79989	1.47496	-3.93222	8.41635e-05	0.0058497	down
hsa_circ_0047198	27.0412	2.80995	0.715454	3.92751	8.58295e-05	0.00595093	up
hsa_circ_0119283	8.79125	-3.09592	0.788227	-3.9277	8.57612e-05	0.00595093	down
hsa_circ_0047228	65.2174	2.66692	0.67922	3.92644	8.62111e-05	0.00596647	up
hsa_circ_0014221	270.222	-3.14619	0.80127	-3.9265	8.61915e-05	0.00596647	down
hsa_circ_0131048	77.8792	-3.62762	0.924371	-3.92442	8.6939e-05	0.00600587	down
hsa_circ_0108321	6.95754	-3.75647	0.957162	-3.92459	8.68763e-05	0.00600587	down
hsa_circ_0071484	4.76456	-4.78243	1.2186	-3.92453	8.68997e-05	0.00600587	down
hsa_circ_0031927	4.79314	-5.80067	1.47858	-3.92314	8.74008e-05	0.00603411	down
hsa_circ_0131369	16.0104	-3.15764	0.805512	-3.92004	8.8534e-05	0.00610492	down
hsa_circ_0100786	72.4779	-3.84992	0.982215	-3.91963	8.86863e-05	0.00610801	down
hsa_circ_0079753	23.708	-2.18765	0.558281	-3.91854	8.90857e-05	0.00613181	down
hsa_circ_0086416	14.9584	-2.29417	0.585768	-3.91651	8.98406e-05	0.00617628	down
hsa_circ_0131946	7.76432	-3.13277	0.800279	-3.9146	9.0556e-05	0.00621419	down
hsa_circ_0104755	11.5162	-4.06988	1.04002	-3.91326	9.10584e-05	0.00624113	down
hsa_circ_0082220	3.40008	-5.30738	1.35731	-3.91021	9.22165e-05	0.00630529	down
hsa_circ_0057570	3.48217	-5.33913	1.36614	-3.90818	9.29925e-05	0.00634408	down
hsa_circ_0086992	23.1424	-2.75699	0.705479	-3.90797	9.3076e-05	0.00634497	down
hsa_circ_0085854	14.8295	2.21922	0.568101	3.90638	9.36883e-05	0.00637524	up
hsa_circ_0107823	11.2367	-3.1722	0.812203	-3.90567	9.39634e-05	0.00638813	down
hsa_circ_0100389	6.98492	-4.38881	1.12458	-3.90264	9.51505e-05	0.00646313	down
hsa_circ_0125110	32.791	-2.94864	0.755795	-3.90137	9.56482e-05	0.00648917	down
hsa_circ_0095570	29.0817	-4.26397	1.09333	-3.89998	9.62025e-05	0.00652288	down
hsa_circ_0026751	27.7251	-2.13268	0.547186	-3.89754	9.71768e-05	0.00658109	down
hsa_circ_0082719	12.6569	-2.83693	0.728643	-3.89344	9.8831e-05	0.00668913	down
hsa_circ_0088246	15.6329	-2.46244	0.632577	-3.89271	9.91321e-05	0.00670552	down
hsa_circ_0035156	24.4612	-2.59552	0.666998	-3.89134	9.96906e-05	0.00673528	down
hsa_circ_0002419	13.2201	-3.22426	0.828886	-3.88988	0.000100296	0.00676812	down
hsa_circ_0030448	17.7744	2.88462	0.741701	3.88919	0.000100578	0.00678312	up
hsa_circ_0070709	18.9119	-2.88627	0.742649	-3.88645	0.00010172	0.00684393	down
hsa_circ_0007855	30.8777	-2.06472	0.531333	-3.88594	0.000101936	0.00685035	down
hsa_circ_0094604	24.6345	-2.67386	0.688116	-3.88577	0.000102005	0.00685088	down
hsa_circ_0071465	40.302	-2.23578	0.575556	-3.88456	0.000102517	0.00688124	down
hsa_circ_0093801	143.086	-2.01078	0.517734	-3.8838	0.000102836	0.0068986	down
hsa_circ_0025355	14.4305	-3.62821	0.934533	-3.88238	0.000103439	0.00691862	down
hsa_circ_0138131	8.53472	-3.30381	0.851083	-3.8819	0.000103645	0.00692831	down
hsa_circ_0105345	34.4606	2.35543	0.6068	3.88173	0.000103718	0.00692908	up
hsa_circ_0037139	324.249	-3.68095	0.948938	-3.87902	0.000104877	0.00699553	down
hsa_circ_0104819	3.40733	-5.31033	1.369	-3.87898	0.000104897	0.00699553	down
hsa_circ_0128275	15.7092	-2.41906	0.623761	-3.87819	0.000105238	0.00701419	down
hsa_circ_0114020	5.1272	-5.90466	1.52341	-3.87596	0.000106207	0.00706217	down
hsa_circ_0114023	5.1272	-5.90466	1.52341	-3.87596	0.000106207	0.00706217	down
hsa_circ_0086836	24.7533	-2.60936	0.673438	-3.87469	0.00010676	0.00709068	down
hsa_circ_0004646	94.6501	-2.26032	0.58338	-3.87453	0.000106832	0.00709126	down
hsa_circ_0086367	9.50549	-2.70459	0.698144	-3.87397	0.000107077	0.00710338	down
hsa_circ_0125088	14.284	-3.33734	0.861704	-3.87295	0.000107525	0.00711652	down
hsa_circ_0047196	33.808	2.51196	0.648643	3.87263	0.000107668	0.0071218	up
hsa_circ_0133181	22.4186	-2.09585	0.541389	-3.87125	0.000108278	0.00715801	down
hsa_circ_0124454	51.7716	-2.02291	0.522678	-3.87028	0.000108713	0.00718256	down
hsa_circ_0016520	13.2399	-2.70741	0.699729	-3.86923	0.00010918	0.00720921	down
hsa_circ_0077863	15.0526	-2.31141	0.597469	-3.86867	0.000109432	0.00722171	down
hsa_circ_0105344	39.5302	2.35289	0.608468	3.8669	0.000110226	0.00726562	up
hsa_circ_0081768	6.90335	-5.33118	1.37894	-3.86613	0.000110575	0.00728444	down
hsa_circ_0003030	9.00142	-2.86815	0.741927	-3.86581	0.00011072	0.00728973	down
hsa_circ_0025101	15.6578	-2.29253	0.593139	-3.86509	0.000111048	0.00730714	down
hsa_circ_0072713	6.18285	3.46162	0.896077	3.86308	0.000111966	0.00733775	up
hsa_circ_0034455	131.862	-3.15443	0.816994	-3.86102	0.000112913	0.00739556	down
hsa_circ_0133809	13.8767	3.0224	0.783336	3.85837	0.000114147	0.00745062	up
hsa_circ_0107820	13.995	-2.41001	0.624599	-3.85849	0.000114092	0.00745062	down
hsa_circ_0047258	76.6844	2.59769	0.67345	3.85728	0.000114654	0.00747738	up
hsa_circ_0013135	18.9168	-2.65546	0.688448	-3.85717	0.000114706	0.00747738	down
hsa_circ_0013858	57.5456	-2.11415	0.548282	-3.85596	0.000115278	0.00750456	down
hsa_circ_0127221	14.8839	-2.76139	0.716189	-3.85566	0.000115416	0.0075076	down
hsa_circ_0086366	5.95799	-4.22199	1.09563	-3.85347	0.000116455	0.00755788	down
hsa_circ_0091305	13.563	-3.11355	0.808089	-3.85298	0.000116691	0.00756885	down
hsa_circ_0061413	24.7919	-2.44369	0.634541	-3.85111	0.000117586	0.0076182	down
hsa_circ_0073130	40.871	-2.10481	0.54668	-3.85017	0.000118034	0.00764288	down
hsa_circ_0028121	7.73833	-2.86674	0.744656	-3.84975	0.000118238	0.00765175	down
hsa_circ_0041956	50.6336	-2.71902	0.706335	-3.84948	0.000118367	0.00765573	down
hsa_circ_0081568	297.861	-2.03663	0.529121	-3.84909	0.000118559	0.00765945	down
hsa_circ_0064643	8.56034	-2.59322	0.674117	-3.84684	0.000119653	0.00771693	down
hsa_circ_0001951	12.2931	-2.61195	0.67914	-3.84597	0.000120077	0.00773549	down
hsa_circ_0071412	17.6281	-2.14045	0.556799	-3.84421	0.000120943	0.00778245	down
hsa_circ_0140213	15.6464	-3.00248	0.781501	-3.84194	0.000122066	0.00784583	down
hsa_circ_0027633	8.11957	-4.01394	1.04508	-3.84079	0.000122637	0.00787811	down
hsa_circ_0077682	19.7625	-2.14997	0.559891	-3.83997	0.000123048	0.00789558	down
hsa_circ_0042030	13.7342	-2.36378	0.615653	-3.83947	0.000123299	0.00790274	down
hsa_circ_0129545	7.51431	-3.20905	0.835783	-3.83957	0.000123249	0.00790274	down
hsa_circ_0077670	20.7801	-2.38401	0.621059	-3.83862	0.000123727	0.00792571	down
hsa_circ_0081772	11.1066	-7.01618	1.82816	-3.83783	0.000124124	0.00794669	down
hsa_circ_0093103	3.11584	-5.1789	1.34963	-3.83726	0.000124414	0.00796076	down
hsa_circ_0108667	16.0966	-2.28345	0.595184	-3.83655	0.000124777	0.00797045	down
hsa_circ_0090189	8.66347	-2.99673	0.781129	-3.83641	0.000124846	0.00797045	down
hsa_circ_0067037	3.34603	-5.28625	1.37783	-3.83664	0.000124728	0.00797045	down
hsa_circ_0083383	13.4345	-2.93839	0.766093	-3.83555	0.000125283	0.0079914	down
hsa_circ_0004687	42.6132	2.18709	0.570317	3.83487	0.000125633	0.0080027	up
hsa_circ_0025721	20.1117	2.21694	0.578257	3.83383	0.000126162	0.00802742	up
hsa_circ_0101249	19.9186	-3.39545	0.885729	-3.83351	0.00012633	0.00803043	down
hsa_circ_0051479	26.2518	2.50712	0.654126	3.83277	0.000126706	0.0080485	up
hsa_circ_0017865	118.884	-2.03288	0.530439	-3.83244	0.000126877	0.00805488	down
hsa_circ_0121467	12.1522	-2.206	0.575791	-3.83125	0.000127494	0.00808952	down
hsa_circ_0060494	6.20272	-4.2369	1.10638	-3.82952	0.000128391	0.00814186	down
hsa_circ_0039979	10.3203	4.27107	1.11608	3.82685	0.000129793	0.00821245	up
hsa_circ_0104946	19.3823	-3.16223	0.826643	-3.82538	0.000130569	0.00825233	down
hsa_circ_0015994	36.3012	-2.0184	0.527839	-3.8239	0.000131358	0.00829299	down
hsa_circ_0088345	14.1343	-2.12131	0.554737	-3.824	0.000131304	0.00829299	down
hsa_circ_0129529	5.20975	-4.00758	1.04892	-3.82066	0.000133093	0.00838175	down
hsa_circ_0091313	5.94143	-5.11251	1.33815	-3.82059	0.000133133	0.00838175	down
hsa_circ_0023150	5.35064	3.92682	1.02809	3.81952	0.000133714	0.0083957	up
hsa_circ_0129550	9.54422	-2.81139	0.736062	-3.8195	0.000133724	0.0083957	down
hsa_circ_0093213	20.3633	-2.70878	0.710122	-3.81453	0.000136442	0.00853339	down
hsa_circ_0035862	10.3526	-2.90566	0.761763	-3.81438	0.000136523	0.00853375	down
hsa_circ_0108658	12.9203	-2.28209	0.598325	-3.81413	0.000136662	0.00853775	down
hsa_circ_0139352	21.8718	-2.08368	0.546579	-3.81222	0.000137722	0.00858506	down
hsa_circ_0025112	6.67125	-2.93568	0.770523	-3.80998	0.000138975	0.0086395	down
hsa_circ_0034831	15.995	-2.74674	0.721267	-3.80822	0.000139973	0.00869677	down
hsa_circ_0129171	16.8198	-2.30874	0.606287	-3.808	0.000140095	0.00869957	down
hsa_circ_0018079	24.5603	-2.49178	0.654392	-3.80778	0.000140217	0.00870243	down
hsa_circ_0083386	10.7024	-3.01086	0.790962	-3.80658	0.000140901	0.00874009	down
hsa_circ_0084003	18.4671	-2.77148	0.728313	-3.80534	0.000141612	0.00877498	down
hsa_circ_0140182	13.5697	-3.51079	0.9226	-3.80533	0.000141618	0.00877498	down
hsa_circ_0060185	16.8449	-2.87883	0.756571	-3.8051	0.000141748	0.00877826	down
hsa_circ_0007398	99.8134	-2.29961	0.6044	-3.80478	0.000141932	0.00878489	down
hsa_circ_0074577	17.3119	-3.04832	0.801326	-3.80409	0.000142326	0.00880443	down
hsa_circ_0140184	3.26026	-5.2457	1.37935	-3.80301	0.000142948	0.0088285	down
hsa_circ_0074905	7.14523	-3.92201	1.03134	-3.80282	0.000143061	0.00883071	down
hsa_circ_0083909	19.4315	-2.38994	0.62852	-3.80249	0.000143248	0.00883747	down
hsa_circ_0069296	54.2629	-2.29099	0.602534	-3.80227	0.000143379	0.00884072	down
hsa_circ_0074465	8.70327	-3.3523	0.881958	-3.80098	0.000144126	0.00887231	down
hsa_circ_0108662	15.066	-2.22761	0.586153	-3.80038	0.000144475	0.008889	down
hsa_circ_0086438	5.34527	-4.94795	1.30259	-3.79854	0.000145551	0.00894531	down
hsa_circ_0071338	10.5261	-2.68486	0.706863	-3.79827	0.000145707	0.00894544	down
hsa_circ_0125096	5.34139	-4.95144	1.30435	-3.79611	0.000146984	0.00901899	down
hsa_circ_0100406	14.7476	-3.38594	0.892004	-3.79588	0.000147119	0.00902238	down
hsa_circ_0097201	51.0604	-2.12062	0.558825	-3.79479	0.000147769	0.00905248	down
hsa_circ_0056856	351.599	3.04609	0.803237	3.79227	0.000149278	0.00912522	up
hsa_circ_0113405	94.151	2.32643	0.613447	3.79239	0.000149206	0.00912522	up
hsa_circ_0107830	33.1284	-2.60379	0.686599	-3.7923	0.000149256	0.00912522	down
hsa_circ_0007897	51.3002	-2.42339	0.639111	-3.79181	0.000149551	0.00913702	down
hsa_circ_0037014	9.77246	-3.20632	0.845688	-3.79138	0.000149812	0.00914801	down
hsa_circ_0039978	71.8858	3.59663	0.948772	3.79083	0.000150145	0.00916342	up
hsa_circ_0090181	80.9297	-3.18267	0.839687	-3.7903	0.000150464	0.00916812	down
hsa_circ_0118332	22.1557	-2.18136	0.575768	-3.78861	0.000151495	0.00922078	down
hsa_circ_0104742	17.5305	-3.62671	0.9573	-3.78848	0.000151571	0.00922078	down
hsa_circ_0099255	3.15328	-5.19476	1.3714	-3.78791	0.000151918	0.00922798	down
hsa_circ_0034144	13.3205	-2.25099	0.594333	-3.78743	0.000152217	0.00923168	down
hsa_circ_0027945	31.4238	-2.30692	0.609106	-3.78739	0.000152238	0.00923168	down
hsa_circ_0135620	31.0929	-2.31053	0.610385	-3.78536	0.000153488	0.00928766	down
hsa_circ_0072301	27.1443	-2.3377	0.617897	-3.78331	0.000154756	0.00935939	down
hsa_circ_0055255	14.8167	-3.94983	1.0441	-3.78301	0.000154945	0.00936584	down
hsa_circ_0093813	9.91344	-3.10254	0.820436	-3.78157	0.000155841	0.00940997	down
hsa_circ_0125409	25.4252	-2.70303	0.715079	-3.78005	0.000156797	0.00945766	down
hsa_circ_0048725	13.0773	-2.99635	0.793423	-3.77648	0.000159059	0.00954852	down
hsa_circ_0104750	7.93525	-4.5516	1.20551	-3.77566	0.000159587	0.00956	down
hsa_circ_0034830	9.39281	-3.41832	0.905456	-3.77524	0.000159851	0.00956687	down
hsa_circ_0076947	64.9188	-3.92116	1.03866	-3.77521	0.00015987	0.00956687	down
hsa_circ_0008732	32.138	-2.38602	0.632222	-3.77402	0.000160638	0.009598	down
hsa_circ_0101244	48.8386	-3.83958	1.01737	-3.77401	0.000160644	0.009598	down
hsa_circ_0026547	5.10413	-3.9823	1.05528	-3.7737	0.000160841	0.00960475	down
hsa_circ_0008016	34.5681	-2.5434	0.674138	-3.77282	0.000161411	0.00963373	down
hsa_circ_0091306	15.4896	-2.8957	0.767796	-3.77145	0.000162302	0.00966151	down
hsa_circ_0098536	57.3823	-4.00173	1.06104	-3.77153	0.000162251	0.00966151	down
hsa_circ_0139850	98.5374	-3.73444	0.990399	-3.77064	0.000162826	0.00967246	down
hsa_circ_0138682	5.9189	-4.16473	1.10465	-3.77019	0.000163122	0.00968495	down
hsa_circ_0111615	9.58746	-2.51858	0.668266	-3.76883	0.000164012	0.00970318	down
hsa_circ_0075351	7.09172	-5.37933	1.42728	-3.76895	0.000163939	0.00970318	down
hsa_circ_0106362	25.3339	-2.21086	0.586762	-3.7679	0.000164627	0.00973203	down
hsa_circ_0025103	22.4815	-2.45647	0.652088	-3.76708	0.000165171	0.00975056	down
hsa_circ_0094350	5.97435	4.09932	1.08828	3.76679	0.000165362	0.0097568	up
hsa_circ_0007844	13.4868	-4.04704	1.07455	-3.76629	0.000165694	0.00977133	down
hsa_circ_0117517	21.5913	-2.14996	0.570888	-3.766	0.000165882	0.00977423	down
hsa_circ_0125508	11.7444	-2.50926	0.666301	-3.76595	0.000165916	0.00977423	down
hsa_circ_0063799	3.18522	5.09865	1.35401	3.7656	0.000166151	0.00978266	up
hsa_circ_0121708	26.8417	-2.36436	0.627955	-3.76517	0.000166437	0.00978266	down
hsa_circ_0000883	17.6783	-2.58383	0.686352	-3.76459	0.000166821	0.00979204	down
hsa_circ_0090188	6.0075	-4.14141	1.10056	-3.763	0.000167887	0.00983936	down
hsa_circ_0085304	28.1198	-2.83742	0.754426	-3.76103	0.000169215	0.00990185	down
hsa_circ_0036675	7.81272	-3.18684	0.847598	-3.75984	0.00017002	0.00993361	down
hsa_circ_0026742	21.0682	-2.34183	0.623026	-3.7588	0.000170728	0.00996472	down
hsa_circ_0114264	9.60523	-3.46679	0.922547	-3.75785	0.00017138	0.00999766	down

## Sheet: Table S7
Table S7. Comparison of differential expressed RNAs between similar studies and our research.
RNA type	Regulation	Reference	Our research	P value	OR	95%CI
diff-mRNAs	total	2895	761	<0.001	25.311	20.122~31.837
	upregulated	2290	99
	downregulated	605	662
diff-miRNAs	total	56	47	0.265	1.558	0.713~3.402
	upregulated	30	20
	downregulated	26	27
diff-lncRNAs	total	151	61	<0.001	4.087	2.162~7.726
	upregulated	98	19
	downregulated	53	42
diff-circRNAs	total	110	1481	<0.001	4.674	2.944~7.421
	upregulated	30	110
	downregulated	80	1371

## Sheet: Table S8
Table S8. The GO functions and KEGG pathway of diff-mRNAs between normal tissues and tissues from patients with CHOL.
	ONTOLOGY	ID	Description	GeneRatio	BgRatio	pvalue	p.adjust	qvalue	geneID	Count
GO:0045229	BP	GO:0045229	external encapsulating structure organization	67/658	396/18862	1.88974e-27	8.80995e-24	6.56037e-24	58494/64094/7450/4629/3690/1805/9510/3678/83716/1511/7148/4239/2192/3910/4321/7057/4327/5806/2199/1634/4921/8076/7490/11096/9507/55612/1292/151887/1287/5212/11095/3908/1842/2200/7373/8516/1513/5654/22795/7092/2294/80274/2006/1215/4320/56999/1291/388697/2247/7448/4325/3909/3918/90102/857/3549/4322/9508/3694/1361/28984/1514/5268/170690/124056/133584/1300	67
GO:0030198	BP	GO:0030198	extracellular matrix organization	66/658	393/18862	7.39565e-27	1.33709e-23	9.95667e-24	58494/64094/7450/4629/3690/1805/9510/3678/83716/1511/7148/4239/2192/3910/4321/7057/4327/5806/2199/1634/4921/8076/7490/11096/9507/55612/1292/151887/1287/5212/11095/3908/1842/2200/7373/8516/1513/5654/22795/7092/2294/80274/2006/1215/4320/56999/1291/2247/7448/4325/3909/3918/90102/857/3549/4322/9508/3694/1361/28984/1514/5268/170690/124056/133584/1300	66
GO:0043062	BP	GO:0043062	extracellular structure organization	66/658	394/18862	8.60416e-27	1.33709e-23	9.95667e-24	58494/64094/7450/4629/3690/1805/9510/3678/83716/1511/7148/4239/2192/3910/4321/7057/4327/5806/2199/1634/4921/8076/7490/11096/9507/55612/1292/151887/1287/5212/11095/3908/1842/2200/7373/8516/1513/5654/22795/7092/2294/80274/2006/1215/4320/56999/1291/2247/7448/4325/3909/3918/90102/857/3549/4322/9508/3694/1361/28984/1514/5268/170690/124056/133584/1300	66
GO:0003012	BP	GO:0003012	muscle system process	61/658	453/18862	8.41586e-20	9.80868e-17	7.30408e-17	1264/4629/5350/477/23336/25802/5997/1674/1410/845/5348/72/3270/6327/1756/4653/8913/3741/4638/93649/287/9456/9472/3479/55800/10398/29995/6442/59/221476/2702/8013/5152/5999/7169/9314/7111/5733/7431/624/1129/3753/3952/3736/3356/8912/126393/2697/3553/857/57057/1160/2934/783/3162/3488/10874/3768/7137/23493/2946	61
GO:0006936	BP	GO:0006936	muscle contraction	47/658	352/18862	2.35666e-15	2.19735e-12	1.63626e-12	1264/4629/5350/477/23336/25802/5997/1674/1410/845/5348/72/3270/6327/1756/8913/3741/4638/93649/287/9456/55800/10398/6442/59/2702/7169/7111/5733/7431/624/1129/3753/3736/3356/8912/126393/2697/857/57057/1160/2934/783/10874/3768/7137/2946	47
GO:0050673	BP	GO:0050673	epithelial cell proliferation	46/658	428/18862	1.25793e-11	9.77409e-09	7.27832e-09	3690/7010/6422/654/4321/7057/2719/947/367/3164/55612/10468/2255/2260/3479/6347/7049/8013/1012/5654/1001/84913/1960/3952/3481/2252/2247/687/2697/185/857/3549/7424/653/6387/7432/130497/1361/58495/28984/2810/3162/3488/5268/58189/8854	46
GO:0050678	BP	GO:0050678	regulation of epithelial cell proliferation	42/658	374/18862	2.48363e-11	1.6541e-08	1.23173e-08	3690/7010/6422/654/4321/7057/2719/367/3164/2255/2260/3479/6347/7049/8013/1012/5654/1001/84913/1960/3952/3481/2252/2247/687/2697/185/857/3549/7424/653/6387/7432/130497/1361/58495/28984/2810/3162/5268/58189/8854	42
GO:1903522	BP	GO:1903522	regulation of blood circulation	36/658	290/18862	4.00146e-11	2.33185e-08	1.73642e-08	6263/5350/477/11149/5997/1674/845/552/5348/3270/6327/1756/10060/8913/3741/287/55800/27129/2702/5999/785/624/1129/3753/3952/3356/8912/2697/185/857/783/10874/3768/7137/23493/2946	36
GO:0001501	BP	GO:0001501	skeletal system development	48/658	486/18862	8.79027e-11	4.55336e-08	3.39068e-08	6886/7010/6422/389125/654/2202/4653/3206/9507/10468/2260/3479/7483/25976/2200/658/2737/7482/3217/57453/7092/10234/5549/4256/3952/3481/64651/2247/4325/5745/2697/6615/3549/4920/653/4322/130497/3694/651/3234/3207/10265/59341/8091/8313/340419/1300/56603	48
GO:0008016	BP	GO:0008016	regulation of heart contraction	32/658	245/18862	1.31924e-10	6.15028e-08	4.57984e-08	6263/5350/477/11149/5997/1674/845/552/5348/3270/6327/1756/10060/8913/3741/287/55800/27129/2702/5999/785/1129/3753/8912/2697/857/783/10874/3768/7137/23493/2946	32
GO:0019932	BP	GO:0019932	second-messenger-mediated signaling	36/658	307/18862	2.02833e-10	8.59645e-08	6.40138e-08	5138/5350/477/10231/5997/948/4773/845/552/51655/7057/3270/122042/1756/287/55273/5139/9472/4772/3479/10335/29995/5577/1827/57007/1012/5152/6401/10846/3579/6690/185/7137/3577/2946/116	36
GO:0060047	BP	GO:0060047	heart contraction	34/658	279/18862	2.31954e-10	9.0114e-08	6.71038e-08	6263/5350/477/11149/5997/1674/845/552/5348/3270/6327/1756/10060/8913/3741/287/55800/27129/2702/5999/785/1129/3753/8912/6445/2697/857/2934/783/10874/3768/7137/23493/2946	34
GO:0060537	BP	GO:0060537	muscle tissue development	40/658	371/18862	2.58217e-10	9.26005e-08	6.89553e-08	5239/4629/5350/11149/5997/1634/7490/4638/93649/9456/9472/6943/3479/23135/221476/7049/25976/5999/50937/2006/56999/3481/2247/6445/2697/5292/857/57057/3549/653/130497/4036/64208/3488/7161/7137/23493/8854/1958/56603	40
GO:0031589	BP	GO:0031589	cell-substrate adhesion	39/658	359/18862	3.47801e-10	1.15818e-07	8.62442e-08	7450/3690/10395/7010/11170/11149/948/3678/6422/10979/2192/4321/7057/395/2199/947/10391/4653/10894/55612/151887/5212/1842/1012/8516/284/55698/22795/2294/1435/56999/7448/7007/90102/347/25992/3694/6695/133584	39
GO:0072001	BP	GO:0072001	renal system development	34/658	288/18862	5.43771e-10	1.69004e-07	1.2585e-07	7010/9510/6422/654/26108/2719/947/1634/7490/93649/2028/2255/6943/59/25976/2200/8516/284/2737/7482/3217/84623/2294/2247/185/2045/130497/4036/7161/3207/170690/8854/1958/56603	34
GO:0003015	BP	GO:0003015	heart process	34/658	289/18862	5.96352e-10	1.73762e-07	1.29393e-07	6263/5350/477/11149/5997/1674/845/552/5348/3270/6327/1756/10060/8913/3741/287/55800/27129/2702/5999/785/1129/3753/8912/6445/2697/857/2934/783/10874/3768/7137/23493/2946	34
GO:0001655	BP	GO:0001655	urogenital system development	36/658	320/18862	6.44554e-10	1.76759e-07	1.31625e-07	7010/9510/6422/654/26108/2719/947/1634/7490/367/93649/2028/2255/6943/59/25976/2200/8516/284/2737/7482/3217/84623/2294/2247/185/2045/130497/4036/7161/5268/3207/170690/8854/1958/56603	36
GO:0048608	BP	GO:0048608	reproductive structure development	40/658	405/18862	3.40874e-09	8.82863e-07	6.57428e-07	9510/6422/654/4327/5806/1634/122042/7490/367/3206/93649/84870/10468/2255/6943/25976/6586/658/2737/7482/5654/5270/9021/3952/3481/4914/2697/6615/10046/50846/4920/653/130497/58495/4036/5268/3207/10265/23493/116	40
GO:0001558	BP	GO:0001558	regulation of cell growth	40/658	406/18862	3.65908e-09	8.97823e-07	6.68568e-07	2273/4803/11170/4131/5997/56920/6422/1410/51760/552/8835/8437/7490/147906/93649/9211/9472/3479/221476/6586/5999/5270/5802/6280/1026/2786/2697/185/27346/2045/55540/6279/6387/347252/6695/2810/3488/4009/58189/9423	40
GO:0001822	BP	GO:0001822	kidney development	32/658	280/18862	3.9464e-09	9.19906e-07	6.85012e-07	7010/9510/6422/654/26108/2719/947/1634/7490/2028/2255/6943/59/25976/2200/8516/284/2737/7482/3217/84623/2247/185/2045/130497/4036/7161/3207/170690/8854/1958/56603	32
GO:0061458	BP	GO:0061458	reproductive system development	40/658	408/18862	4.21289e-09	9.35261e-07	6.96446e-07	9510/6422/654/4327/5806/1634/122042/7490/367/3206/93649/84870/10468/2255/6943/25976/6586/658/2737/7482/5654/5270/9021/3952/3481/4914/2697/6615/10046/50846/4920/653/130497/58495/4036/5268/3207/10265/23493/116	40
GO:0050679	BP	GO:0050679	positive regulation of epithelial cell proliferation	26/658	203/18862	1.09006e-08	2.30994e-06	1.72011e-06	3690/7010/6422/654/4321/367/3164/2255/2260/3479/8013/1012/5654/1001/1960/3481/2252/2247/185/3549/7424/653/6387/7432/130497/3162	26
GO:0034329	BP	GO:0034329	cell junction assembly	40/658	425/18862	1.33858e-08	2.71324e-06	2.02043e-06	2318/10395/22871/7010/11170/4131/3678/6422/10979/7057/395/1003/10391/4653/22865/10082/577/2702/2823/5010/6712/84623/5802/145581/4915/4914/266743/3909/158038/2697/3918/6615/90102/3553/857/347/2045/137075/59341/9423	40
GO:0007369	BP	GO:0007369	gastrulation	24/658	179/18862	1.62574e-08	2.99147e-06	2.22761e-06	3690/6886/3678/6422/2719/23135/8013/8516/9314/84913/2294/1843/1291/7448/3909/2697/6615/90102/57057/130497/1847/6911/3207/8091	24
GO:0022617	BP	GO:0022617	extracellular matrix disassembly	16/658	81/18862	1.63576e-08	2.99147e-06	2.22761e-06	1511/4321/4327/4921/11096/9507/1513/5654/7092/80274/1215/4320/4325/4322/1514/124056	16
GO:0001704	BP	GO:0001704	formation of primary germ layer	19/658	115/18862	1.66834e-08	2.99147e-06	2.22761e-06	3690/6886/3678/23135/8516/9314/84913/2294/1843/1291/7448/3909/2697/6615/57057/1847/6911/3207/8091	19
GO:1901888	BP	GO:1901888	regulation of cell junction assembly	25/658	195/18862	2.04609e-08	3.53292e-06	2.63081e-06	10395/22871/7010/11170/6422/10979/7057/395/4653/22865/10082/577/5802/145581/4915/4914/158038/2697/6615/90102/3553/857/347/2045/9423	25
GO:0014706	BP	GO:0014706	striated muscle tissue development	35/658	351/18862	2.59595e-08	4.32225e-06	3.21858e-06	5239/4629/5350/11149/5997/1634/7490/93649/9456/9472/6943/3479/23135/221476/7049/5999/50937/2006/56999/3481/2247/6445/2697/5292/857/57057/653/4036/64208/7161/7137/23493/8854/1958/56603	35
GO:0061448	BP	GO:0061448	connective tissue development	28/658	243/18862	3.11206e-08	4.83614e-06	3.60125e-06	389125/654/2202/947/7490/59/7483/658/2737/7482/64641/1435/4256/3952/2247/5745/6615/3549/4920/653/130497/651/3207/59341/8091/8313/340419/1958	28
GO:0090257	BP	GO:0090257	regulation of muscle system process	28/658	243/18862	3.11206e-08	4.83614e-06	3.60125e-06	1264/5350/477/5997/845/3270/1756/93649/287/9472/3479/10398/29995/6442/221476/2702/8013/5152/5999/9314/1129/3736/126393/857/3488/10874/7137/2946	28
GO:0070252	BP	GO:0070252	actin-mediated cell contraction	19/658	120/18862	3.41045e-08	5.12888e-06	3.81924e-06	5350/477/1674/6327/1756/8913/3741/287/55800/2702/7169/7111/7431/3753/2697/857/2934/783/7137	19
GO:0007160	BP	GO:0007160	cell-matrix adhesion	27/658	230/18862	3.70739e-08	5.25095e-06	3.91014e-06	3690/10395/7010/11170/948/6422/10979/4321/7057/395/947/10391/4653/10894/55612/1842/1012/8516/22795/1435/56999/7448/7007/90102/347/25992/3694	27
GO:0003018	BP	GO:0003018	vascular process in circulatory system	28/658	245/18862	3.71689e-08	5.25095e-06	3.91014e-06	5138/477/7010/5997/948/10979/654/552/6517/1003/9590/10060/3741/5139/59/2702/1244/284/4037/624/3952/6515/3356/2697/185/857/4036/59341	28
GO:0002027	BP	GO:0002027	regulation of heart rate	17/658	97/18862	3.83001e-08	5.25162e-06	3.91064e-06	5350/11149/845/552/3270/6327/1756/8913/3741/287/55800/5999/3753/857/783/10874/23493	17
GO:0072507	BP	GO:0072507	divalent inorganic cation homeostasis	43/658	499/18862	5.0194e-08	6.68583e-06	4.97864e-06	6263/5350/477/948/111/845/552/387129/3270/1003/1756/3741/287/9472/9365/57007/54923/6358/1903/5733/624/6280/3736/3356/3579/2247/5745/2697/185/857/6355/6279/6387/783/54757/10874/4489/56704/7137/3577/2946/59341/116	43
GO:0042391	BP	GO:0042391	regulation of membrane potential	39/658	431/18862	5.89185e-08	7.62994e-06	5.68167e-06	2273/3745/5350/477/22871/11149/948/845/5348/6327/1634/1756/4653/5649/8913/3741/287/9472/55800/2702/1811/79845/5999/785/3753/4915/3736/4355/8912/266743/2697/857/3783/2557/783/64208/2565/6335/116	39
GO:0016049	BP	GO:0016049	cell growth	41/658	470/18862	7.40003e-08	9.32404e-06	6.94318e-06	2273/4803/11170/4131/5997/56920/6422/1410/51760/552/8835/8437/7490/147906/93649/9211/9472/3479/221476/6586/5999/5270/5802/6280/1026/2786/2697/185/27346/2045/55540/6279/6387/347252/9201/6695/2810/3488/4009/58189/9423	41
GO:0007517	BP	GO:0007517	muscle organ development	32/658	317/18862	7.75776e-08	9.40823e-06	7.00588e-06	2273/11149/6876/1410/1634/7490/1756/4638/93649/9456/6943/3479/6442/3908/7049/9099/50937/2006/1960/3481/8912/6445/857/57057/4036/64208/56704/7137/23493/1271/1958/56603	32
GO:0001503	BP	GO:0001503	ossification	37/658	401/18862	7.87047e-08	9.40823e-06	7.00588e-06	58476/7010/6422/10979/7123/654/2719/117581/4921/4958/4653/6096/3479/9365/658/2737/91851/4037/1435/4256/3952/3481/1291/9902/4325/5745/6615/50846/3549/4920/7424/653/130497/651/3488/8313/340419	37
GO:0007178	BP	GO:0007178	transmembrane receptor protein serine/threonine kinase signaling pathway	34/658	358/18862	1.3397e-07	1.56142e-05	1.16272e-05	64388/6422/10979/654/348093/7057/2719/1003/11167/93649/4093/55273/55612/10468/2255/8483/7049/2200/56963/658/5654/91851/84913/7431/857/57057/4920/653/3694/58495/4036/651/114990/1958	34
GO:0007204	BP	GO:0007204	positive regulation of cytosolic calcium ion concentration	31/658	310/18862	1.53099e-07	1.74085e-05	1.29633e-05	6263/5350/477/948/111/845/552/387129/3270/1756/287/9472/57007/54923/1903/5733/624/3356/3579/2247/5745/2697/185/857/783/10874/56704/3577/2946/59341/116	31
GO:0042692	BP	GO:0042692	muscle cell differentiation	34/658	362/18862	1.74586e-07	1.93254e-05	1.43908e-05	58494/5239/4629/2318/25802/11149/5997/4773/348093/552/7490/1756/93649/287/9456/9472/2255/4772/577/3479/23135/221476/5999/50937/2294/7111/11155/1491/3481/8912/64208/3488/23493/56603	34
GO:0090287	BP	GO:0090287	regulation of cellular response to growth factor stimulus	30/658	296/18862	1.81224e-07	1.93254e-05	1.43908e-05	64094/3690/64388/3678/6422/348093/7057/2719/1634/1003/11167/93649/55612/10468/2255/4916/2260/7049/2200/5654/91851/2247/7448/55816/3553/857/7424/9508/4036/114990	30
GO:0035637	BP	GO:0035637	multicellular organismal signaling	24/658	203/18862	1.85134e-07	1.93254e-05	1.43908e-05	6263/5350/477/845/552/5348/3270/6327/10060/8913/3741/287/55800/2702/785/3753/4915/3736/8912/2697/857/783/3768/6335	24
GO:0010810	BP	GO:0010810	regulation of cell-substrate adhesion	25/658	218/18862	1.86539e-07	1.93254e-05	1.43908e-05	10395/7010/11170/948/3678/6422/10979/2192/4321/7057/395/2199/10391/4653/55612/151887/5212/1842/1012/2294/1435/90102/347/6695/133584	25
GO:0055074	BP	GO:0055074	calcium ion homeostasis	39/658	454/18862	2.30498e-07	2.2684e-05	1.68917e-05	6263/5350/477/948/111/845/552/387129/3270/1003/1756/3741/287/9472/9365/57007/54923/6358/1903/5733/624/3356/3579/2247/5745/2697/185/857/6355/6387/783/54757/10874/56704/7137/3577/2946/59341/116	39
GO:0001508	BP	GO:0001508	action potential	19/658	135/18862	2.33776e-07	2.2684e-05	1.68917e-05	3745/477/948/6327/1756/8913/3741/287/9472/55800/2702/3753/4915/3736/8912/2697/857/783/6335	19
GO:0060048	BP	GO:0060048	cardiac muscle contraction	19/658	135/18862	2.33776e-07	2.2684e-05	1.68917e-05	5350/477/5997/845/3270/6327/1756/8913/3741/287/55800/2702/3753/2697/857/2934/783/7137/2946	19
GO:0001935	BP	GO:0001935	endothelial cell proliferation	23/658	191/18862	2.3842e-07	2.2684e-05	1.68917e-05	3690/7010/654/7057/947/3164/2260/6347/1012/84913/1960/3952/3481/2247/2697/185/857/7424/6387/7432/28984/3162/8854	23
GO:0001936	BP	GO:0001936	regulation of endothelial cell proliferation	22/658	177/18862	2.49483e-07	2.32618e-05	1.7322e-05	3690/7010/654/7057/3164/2260/6347/1012/84913/1960/3952/3481/2247/2697/185/857/7424/6387/7432/28984/3162/8854	22
GO:0033002	BP	GO:0033002	muscle cell proliferation	25/658	222/18862	2.648e-07	2.4074e-05	1.79268e-05	1264/9510/4969/348093/7057/93649/3479/7049/8013/1012/284/9314/2006/5136/1026/2247/2697/5292/347/57057/7432/3162/3488/7161/23493	25
GO:0051146	BP	GO:0051146	striated muscle cell differentiation	28/658	269/18862	2.68522e-07	2.4074e-05	1.79268e-05	58494/5239/4629/2318/25802/11149/5997/4773/552/7490/1756/93649/9456/9472/577/3479/23135/221476/5999/50937/7111/11155/3481/8912/64208/3488/23493/56603	28
GO:0030048	BP	GO:0030048	actin filament-based movement	20/658	150/18862	2.78139e-07	2.44658e-05	1.82185e-05	5350/477/1674/4628/6327/1756/8913/3741/287/55800/2702/7169/7111/7431/3753/2697/857/2934/783/7137	20
GO:0048738	BP	GO:0048738	cardiac muscle tissue development	24/658	208/18862	2.92012e-07	2.52103e-05	1.8773e-05	4629/5350/11149/5997/7490/93649/9472/3479/23135/221476/7049/5999/56999/2247/6445/2697/5292/57057/653/4036/7161/7137/23493/8854	24
GO:0060485	BP	GO:0060485	mesenchyme development	29/658	287/18862	3.09229e-07	2.62114e-05	1.95184e-05	56920/6422/10979/72/7490/147906/55273/2255/6943/2260/59/7049/54796/55698/2294/6615/90102/3553/4222/57057/653/130497/58495/28984/114990/23493/8854/8091/8313	29
GO:0035265	BP	GO:0035265	organ growth	21/658	166/18862	3.46089e-07	2.88119e-05	2.14549e-05	5997/4921/7490/367/9472/2255/3479/221476/7049/54796/5999/3952/3481/2252/2247/2697/5292/57057/7161/23493/340419	21
GO:0072503	BP	GO:0072503	cellular divalent inorganic cation homeostasis	40/658	480/18862	3.57061e-07	2.92039e-05	2.17468e-05	6263/5350/477/948/111/845/552/387129/3270/1003/1756/3741/287/9472/57007/54923/6358/1903/5733/624/6280/3356/3579/2247/5745/2697/185/857/6355/6279/6387/783/10874/4489/56704/7137/3577/2946/59341/116	40
GO:0030509	BP	GO:0030509	BMP signaling pathway	20/658	154/18862	4.28426e-07	3.44366e-05	2.56433e-05	64388/6422/654/348093/2719/1003/11167/4093/55273/10468/7049/2200/56963/658/5654/91851/4920/653/4036/1958	20
GO:0019722	BP	GO:0019722	calcium-mediated signaling	23/658	198/18862	4.56583e-07	3.60778e-05	2.68655e-05	5350/477/10231/4773/845/552/3270/1756/287/55273/9472/4772/3479/29995/1827/57007/1012/6401/3579/185/7137/3577/2946	23
GO:0051480	BP	GO:0051480	regulation of cytosolic calcium ion concentration	32/658	344/18862	4.98301e-07	3.8718e-05	2.88315e-05	6263/5350/477/948/111/845/552/387129/3270/1756/3741/287/9472/57007/54923/1903/5733/624/3356/3579/2247/5745/2697/185/857/783/10874/56704/3577/2946/59341/116	32
GO:0048557	BP	GO:0048557	embryonic digestive tract morphogenesis	7/658	16/18862	5.29404e-07	3.99744e-05	2.97671e-05	348093/2255/6943/2737/2294/3549/58495	7
GO:0007548	BP	GO:0007548	sex differentiation	27/658	262/18862	5.3462e-07	3.99744e-05	2.97671e-05	9510/6422/654/4327/5806/122042/7490/367/3206/10468/2255/6943/25976/6586/658/7482/3952/4914/10046/50846/4920/130497/4036/3207/10265/1271/116	27
GO:0051216	BP	GO:0051216	cartilage development	22/658	185/18862	5.40195e-07	3.99744e-05	2.97671e-05	389125/654/2202/7483/658/2737/7482/4256/3952/2247/5745/6615/3549/4920/653/130497/651/3207/59341/8091/8313/340419	22
GO:0045165	BP	GO:0045165	cell fate commitment	26/658	251/18862	7.8457e-07	5.7151e-05	4.25577e-05	6886/6422/7490/367/2255/23135/7483/2737/7482/64641/57453/9314/50937/4909/2247/54845/57057/50846/3549/4920/6911/1514/2619/3207/23493/56603	26
GO:0018108	BP	GO:0018108	peptidyl-tyrosine phosphorylation	33/658	369/18862	8.07195e-07	5.78945e-05	4.31114e-05	3690/6886/7010/948/3678/6422/654/2690/2202/6725/4921/5649/660/2255/4916/2260/3479/284/1272/9021/3952/4915/3481/3356/2252/4914/7448/6690/353514/857/2045/4920/285489	33
GO:0022898	BP	GO:0022898	regulation of transmembrane transporter activity	27/658	268/18862	8.3578e-07	5.90364e-05	4.39617e-05	2273/5350/477/22871/845/5348/3270/6327/1756/5649/287/9456/9472/55800/6347/785/3753/3736/2697/5292/857/130497/783/56704/644139/2946/3788	27
GO:0006874	BP	GO:0006874	cellular calcium ion homeostasis	37/658	442/18862	8.83161e-07	6.14522e-05	4.57606e-05	6263/5350/477/948/111/845/552/387129/3270/1003/1756/3741/287/9472/57007/54923/6358/1903/5733/624/3356/3579/2247/5745/2697/185/857/6355/6387/783/10874/56704/7137/3577/2946/59341/116	37
GO:0006941	BP	GO:0006941	striated muscle contraction	21/658	176/18862	9.22497e-07	6.32453e-05	4.70959e-05	5350/477/23336/5997/845/3270/6327/1756/8913/3741/287/9456/55800/2702/3753/2697/857/2934/783/7137/2946	21
GO:0018212	BP	GO:0018212	peptidyl-tyrosine modification	33/658	372/18862	9.67274e-07	6.53541e-05	4.86662e-05	3690/6886/7010/948/3678/6422/654/2690/2202/6725/4921/5649/660/2255/4916/2260/3479/284/1272/9021/3952/4915/3481/3356/2252/4914/7448/6690/353514/857/2045/4920/285489	33
GO:0048333	BP	GO:0048333	mesodermal cell differentiation	9/658	32/18862	9.89153e-07	6.58776e-05	4.90561e-05	3690/6886/23135/8516/9314/2294/2697/3207/8091	9
GO:0001649	BP	GO:0001649	osteoblast differentiation	24/658	223/18862	1.04685e-06	6.8738e-05	5.11861e-05	58476/6422/10979/654/117581/4921/4653/6096/3479/658/2737/4037/3481/1291/9902/5745/6615/50846/3549/7424/651/3488/8313/340419	24
GO:0086003	BP	GO:0086003	cardiac muscle cell contraction	13/658	72/18862	1.07352e-06	6.95103e-05	5.17612e-05	5350/477/6327/8913/3741/287/55800/2702/3753/2697/857/2934/783	13
GO:0061337	BP	GO:0061337	cardiac conduction	19/658	149/18862	1.10117e-06	7.03242e-05	5.23673e-05	6263/5350/477/845/5348/3270/6327/10060/8913/3741/287/55800/2702/785/3753/2697/857/783/3768	19
GO:0043114	BP	GO:0043114	regulation of vascular permeability	10/658	42/18862	1.33579e-06	8.3492e-05	6.21727e-05	5138/7010/10979/654/1003/9590/5139/284/624/59341	10
GO:0072012	BP	GO:0072012	glomerulus vasculature development	8/658	25/18862	1.34318e-06	8.3492e-05	6.21727e-05	7010/947/7490/6943/59/284/130497/1958	8
GO:0008406	BP	GO:0008406	gonad development	23/658	212/18862	1.52332e-06	9.34438e-05	6.95833e-05	9510/6422/4327/5806/122042/7490/367/3206/10468/6943/25976/6586/658/7482/3952/4914/10046/50846/130497/4036/3207/10265/116	23
GO:0071772	BP	GO:0071772	response to BMP	20/658	167/18862	1.57516e-06	9.4146e-05	7.01063e-05	64388/6422/654/348093/2719/1003/11167/4093/55273/10468/7049/2200/56963/658/5654/91851/4920/653/4036/1958	20
GO:0071773	BP	GO:0071773	cellular response to BMP stimulus	20/658	167/18862	1.57516e-06	9.4146e-05	7.01063e-05	64388/6422/654/348093/2719/1003/11167/4093/55273/10468/7049/2200/56963/658/5654/91851/4920/653/4036/1958	20
GO:0051899	BP	GO:0051899	membrane depolarization	14/658	87/18862	1.77155e-06	0.000104544	7.78492e-05	2273/477/6327/1634/4653/8913/287/55800/2702/785/8912/857/783/6335	14
GO:0061437	BP	GO:0061437	renal system vasculature development	8/658	26/18862	1.88106e-06	0.000108266	8.06204e-05	7010/947/7490/6943/59/284/130497/1958	8
GO:0061440	BP	GO:0061440	kidney vasculature development	8/658	26/18862	1.88106e-06	0.000108266	8.06204e-05	7010/947/7490/6943/59/284/130497/1958	8
GO:0010744	BP	GO:0010744	positive regulation of macrophage derived foam cell differentiation	7/658	19/18862	2.12769e-06	0.000120967	9.00784e-05	948/4023/8399/5322/5320/1435/185	7
GO:0001763	BP	GO:0001763	morphogenesis of a branching structure	21/658	186/18862	2.27792e-06	0.000126428	9.4145e-05	6422/2719/7490/367/84870/2255/6943/2737/7482/3217/9021/2294/1435/2252/2247/57057/3549/2045/3207/170690/340419	21
GO:0045137	BP	GO:0045137	development of primary sexual characteristics	23/658	217/18862	2.27798e-06	0.000126428	9.4145e-05	9510/6422/4327/5806/122042/7490/367/3206/10468/6943/25976/6586/658/7482/3952/4914/10046/50846/130497/4036/3207/10265/116	23
GO:0060420	BP	GO:0060420	regulation of heart growth	13/658	77/18862	2.37046e-06	0.000129868	9.67069e-05	5997/7490/9472/3479/221476/7049/5999/2247/2697/5292/57057/7161/23493	13
GO:0032409	BP	GO:0032409	regulation of transporter activity	27/658	283/18862	2.39568e-06	0.000129868	9.67069e-05	2273/5350/477/22871/845/5348/3270/6327/1756/5649/287/9456/9472/55800/6347/785/3753/3736/2697/5292/857/130497/783/56704/644139/2946/3788	27
GO:0010882	BP	GO:0010882	regulation of cardiac muscle contraction by calcium ion signaling	8/658	27/18862	2.59171e-06	0.00013888	0.000103418	5350/477/845/3270/1756/287/7137/2946	8
GO:0048638	BP	GO:0048638	regulation of developmental growth	29/658	319/18862	2.70068e-06	0.000142708	0.000106268	4803/4131/5997/56920/51760/2690/8835/8437/7490/367/9472/3479/221476/7049/5999/5802/1435/3952/1026/3481/2247/2697/5292/57057/2045/6387/7161/23493/9423	29
GO:0061138	BP	GO:0061138	morphogenesis of a branching epithelium	20/658	173/18862	2.73948e-06	0.000142708	0.000106268	6422/2719/7490/367/84870/2255/6943/2737/7482/3217/9021/2294/1435/2252/2247/57057/3549/3207/170690/340419	20
GO:0001570	BP	GO:0001570	vasculogenesis	13/658	78/18862	2.75499e-06	0.000142708	0.000106268	947/7490/93649/55273/7049/57007/25976/2294/4915/857/57057/7137/23493	13
GO:0014074	BP	GO:0014074	response to purine-containing compound	18/658	144/18862	2.80997e-06	0.000143957	0.000107198	5138/6263/7010/845/4327/7490/10060/7056/5139/9472/1811/1843/3753/218/1036/2354/3488/2946	18
GO:0048660	BP	GO:0048660	regulation of smooth muscle cell proliferation	19/658	160/18862	3.24784e-06	0.000164581	0.000122556	1264/9510/4969/348093/7057/93649/3479/8013/1012/9314/2006/5136/1026/2247/2697/347/7432/3162/3488	19
GO:1904062	BP	GO:1904062	regulation of cation transmembrane transport	30/658	340/18862	3.34762e-06	0.000167813	0.000124963	2273/5350/477/22871/5997/845/5348/387129/3270/6327/1756/5649/287/9456/9472/55800/6347/54923/3779/5999/785/3753/3736/857/130497/783/56704/644139/2946/3788	30
GO:0043500	BP	GO:0043500	muscle adaptation	16/658	118/18862	3.425e-06	0.000169866	0.000126491	5997/4653/9472/3479/29995/6442/221476/8013/5152/5999/9314/3553/2934/3162/3488/23493	16
GO:0001707	BP	GO:0001707	mesoderm formation	12/658	68/18862	3.57552e-06	0.000175464	0.00013066	3690/6886/23135/8516/9314/2294/2697/6615/57057/6911/3207/8091	12
GO:0086065	BP	GO:0086065	cell communication involved in cardiac conduction	11/658	57/18862	3.66451e-06	0.000177958	0.000132517	477/845/3270/8913/3741/287/55800/2702/2697/857/783	11
GO:0008217	BP	GO:0008217	regulation of blood pressure	20/658	177/18862	3.90245e-06	0.000184213	0.000137175	477/1511/552/947/10391/367/2028/59/2702/4852/1215/3952/3043/2697/185/7424/3162/170690/10874/7137	20
GO:0048659	BP	GO:0048659	smooth muscle cell proliferation	19/658	162/18862	3.90925e-06	0.000184213	0.000137175	1264/9510/4969/348093/7057/93649/3479/8013/1012/9314/2006/5136/1026/2247/2697/347/7432/3162/3488	19
GO:0016485	BP	GO:0016485	protein processing	23/658	224/18862	3.91187e-06	0.000184213	0.000137175	4803/1511/7123/7057/119587/2028/1510/10418/2737/5270/1215/4325/3250/50846/3549/9508/2934/1361/1363/1514/56649/2619/5126	23
GO:0032412	BP	GO:0032412	regulation of ion transmembrane transporter activity	25/658	257/18862	3.98776e-06	0.000185909	0.000138438	2273/5350/477/22871/845/5348/3270/6327/1756/5649/287/9456/9472/55800/6347/785/3753/3736/857/130497/783/56704/644139/2946/3788	25
GO:0003002	BP	GO:0003002	regionalization	29/658	326/18862	4.1474e-06	0.000191438	0.000142555	6422/2719/7490/5649/367/3206/2255/658/2737/7482/3217/57453/50937/4909/2294/6615/4222/57057/4920/130497/58495/4036/6911/3234/3207/23493/8854/8313/56603	29
GO:1903034	BP	GO:1903034	regulation of response to wounding	19/658	164/18862	4.6901e-06	0.000213202	0.000158762	64094/948/10979/7057/947/7056/4638/55612/56963/5270/9314/5802/2247/7448/2697/90102/857/1361/58189	19
GO:0010880	BP	GO:0010880	regulation of release of sequestered calcium ion into cytosol by sarcoplasmic reticulum	8/658	29/18862	4.71038e-06	0.000213202	0.000158762	5350/477/845/3270/1756/287/9472/2946	8
GO:0010517	BP	GO:0010517	regulation of phospholipase activity	12/658	70/18862	4.90158e-06	0.000215577	0.00016053	5997/552/395/4916/2260/6401/5322/4909/4915/3356/2247/185	12
GO:0048332	BP	GO:0048332	mesoderm morphogenesis	12/658	70/18862	4.90158e-06	0.000215577	0.00016053	3690/6886/23135/8516/9314/2294/2697/6615/57057/6911/3207/8091	12
GO:0055021	BP	GO:0055021	regulation of cardiac muscle tissue growth	12/658	70/18862	4.90158e-06	0.000215577	0.00016053	5997/9472/3479/221476/7049/5999/2247/2697/5292/57057/7161/23493	12
GO:0045926	BP	GO:0045926	negative regulation of growth	24/658	245/18862	5.49487e-06	0.000239412	0.000178279	2273/5997/56920/6422/1410/2719/8835/7490/147906/221476/6586/5999/5270/5802/1026/2786/2697/2045/3488/7161/56649/4489/58189/9423	24
GO:0048705	BP	GO:0048705	skeletal system morphogenesis	22/658	213/18862	5.74351e-06	0.000247928	0.000184621	7010/6422/654/2260/25976/658/2737/3217/57453/4256/64651/4325/3549/4920/4322/130497/3234/3207/10265/59341/8313/56603	22
GO:0003158	BP	GO:0003158	endothelium development	17/658	137/18862	5.84018e-06	0.000249788	0.000186006	5138/654/947/1003/11167/55273/23135/81575/2702/1903/84913/80274/5802/2697/3553/26084/23493	17
GO:0050804	BP	GO:0050804	modulation of chemical synaptic transmission	33/658	405/18862	6.11168e-06	0.000259024	0.000192883	3745/477/22871/4803/11170/4131/590/57537/9590/5649/815/9456/9211/5577/6347/3908/4130/5999/5270/8224/4909/5802/4915/4355/3356/4914/266743/3553/4920/9228/783/10874/116	33
GO:0010518	BP	GO:0010518	positive regulation of phospholipase activity	11/658	60/18862	6.18968e-06	0.000259966	0.000193585	552/395/4916/2260/6401/5322/4909/4915/3356/2247/185	11
GO:0010959	BP	GO:0010959	regulation of metal ion transport	24/658	247/18862	6.31758e-06	0.000262969	0.000195821	5350/477/845/5348/387129/3270/1756/4638/815/287/9456/9472/6347/54923/5999/785/2697/6690/353514/857/6387/783/56704/2946	24
GO:0099177	BP	GO:0099177	regulation of trans-synaptic signaling	33/658	406/18862	6.4375e-06	0.000263718	0.000196379	3745/477/22871/4803/11170/4131/590/57537/9590/5649/815/9456/9211/5577/6347/3908/4130/5999/5270/8224/4909/5802/4915/4355/3356/4914/266743/3553/4920/9228/783/10874/116	33
GO:0072006	BP	GO:0072006	nephron development	17/658	138/18862	6.44871e-06	0.000263718	0.000196379	7010/2719/947/7490/2028/6943/59/284/2737/7482/3217/84623/2247/130497/3207/170690/1958	17
GO:0010881	BP	GO:0010881	regulation of cardiac muscle contraction by regulation of the release of sequestered calcium ion	7/658	22/18862	6.57194e-06	0.000266421	0.000198391	5350/477/845/3270/1756/287/2946	7
GO:0060191	BP	GO:0060191	regulation of lipase activity	14/658	97/18862	6.6449e-06	0.000267056	0.000198865	5997/552/395/4916/2260/4023/338328/6401/5322/4909/4915/3356/2247/185	14
GO:0006816	BP	GO:0006816	calcium ion transport	33/658	409/18862	7.51319e-06	0.000299372	0.000222928	6263/5350/477/845/387129/3270/1756/8913/4638/815/287/9456/9472/6347/54923/2823/5999/785/3356/8912/2247/140803/2697/6690/353514/857/6355/3783/6387/783/56704/2946/59341	33
GO:0060193	BP	GO:0060193	positive regulation of lipase activity	12/658	73/18862	7.69956e-06	0.000304198	0.000226522	552/395/4916/2260/338328/6401/5322/4909/4915/3356/2247/185	12
GO:0030001	BP	GO:0030001	metal ion transport	37/658	486/18862	8.04339e-06	0.000315112	0.000234649	6263/5350/477/845/5348/387129/3270/1756/8913/3741/4638/815/287/9456/9472/6347/54923/2823/5999/785/3753/3356/8912/2247/140803/2697/6690/353514/857/6355/3783/6387/4036/783/56704/2946/59341	37
GO:0048566	BP	GO:0048566	embryonic digestive tract development	8/658	31/18862	8.13902e-06	0.000316201	0.000235461	348093/2255/6943/2737/2294/3549/58495/8854	8
GO:0030282	BP	GO:0030282	bone mineralization	15/658	113/18862	8.97244e-06	0.000345698	0.000257426	7123/654/2719/4921/4958/3479/9365/658/4256/3952/5745/4920/130497/8313/340419	15
GO:0006022	BP	GO:0006022	aminoglycan metabolic process	19/658	172/18862	9.42189e-06	0.000355662	0.000264845	4969/2719/1634/4958/6383/10894/10082/80760/284/5549/2247/5292/3553/222537/9469/56548/9956/8707/133584	19
GO:0045927	BP	GO:0045927	positive regulation of growth	24/658	253/18862	9.50337e-06	0.000355662	0.000264845	4803/4131/6422/51760/552/2690/8437/7490/9211/9472/3479/7049/1435/6280/3952/3481/2247/5292/57057/6279/6387/2810/23493/9423	24
GO:0007044	BP	GO:0007044	cell-substrate junction assembly	14/658	100/18862	9.5362e-06	0.000355662	0.000264845	10395/7010/11170/3678/6422/10979/7057/395/10391/4653/3909/3918/90102/347	14
GO:0043266	BP	GO:0043266	regulation of potassium ion transport	14/658	100/18862	9.5362e-06	0.000355662	0.000264845	2273/845/3741/287/9472/3779/5999/3753/3736/3356/857/7432/3788/116	14
GO:0030203	BP	GO:0030203	glycosaminoglycan metabolic process	18/658	158/18862	1.05021e-05	0.000383242	0.000285383	4969/2719/1634/4958/6383/10894/10082/80760/284/5549/2247/5292/3553/222537/9469/56548/9956/133584	18
GO:0010743	BP	GO:0010743	regulation of macrophage derived foam cell differentiation	8/658	32/18862	1.05223e-05	0.000383242	0.000285383	3690/948/4023/8399/5322/5320/1435/185	8
GO:1901889	BP	GO:1901889	negative regulation of cell junction assembly	8/658	32/18862	1.05223e-05	0.000383242	0.000285383	10395/11170/7057/395/90102/3553/347/2045	8
GO:0051924	BP	GO:0051924	regulation of calcium ion transport	23/658	238/18862	1.07244e-05	0.000387574	0.000288609	5350/477/845/387129/3270/1756/4638/815/287/9456/9472/6347/54923/5999/785/2697/6690/353514/857/6387/783/56704/2946	23
GO:0086001	BP	GO:0086001	cardiac muscle cell action potential	12/658	76/18862	1.18096e-05	0.000421158	0.000313617	477/6327/1756/8913/3741/287/55800/2702/3753/2697/857/783	12
GO:0072089	BP	GO:0072089	stem cell proliferation	11/658	64/18862	1.18343e-05	0.000421158	0.000313617	10979/2192/947/55612/7482/2247/2697/5292/7424/58495/8091	11
GO:0046620	BP	GO:0046620	regulation of organ growth	14/658	102/18862	1.20352e-05	0.000425062	0.000316524	5997/7490/9472/3479/221476/7049/5999/3481/2247/2697/5292/57057/7161/23493	14
GO:0046683	BP	GO:0046683	response to organophosphorus	16/658	130/18862	1.21345e-05	0.000425346	0.000316736	5138/6263/7010/4327/7490/10060/7056/5139/9472/1811/1843/3753/218/1036/2354/3488	16
GO:0051051	BP	GO:0051051	negative regulation of transport	34/658	438/18862	1.24592e-05	0.000431911	0.000321624	3745/5350/3690/477/4131/5997/948/6422/1410/845/7057/55612/8399/284/114088/5999/5270/2294/5733/3753/3952/3356/64240/2697/6690/3553/857/347/7432/130497/3162/10874/2946/116	34
GO:0031214	BP	GO:0031214	biomineral tissue development	18/658	160/18862	1.25071e-05	0.000431911	0.000321624	7123/654/2719/4921/4958/3479/9365/658/4256/3952/5745/4920/130497/3694/54757/23493/8313/340419	18
GO:0048015	BP	GO:0048015	phosphatidylinositol-mediated signaling	20/658	192/18862	1.33442e-05	0.000451698	0.000336359	4803/7010/80243/1634/4653/4916/2260/3479/54923/284/5270/9314/3952/4915/3356/4914/2247/4920/2934/644139	20
GO:0061041	BP	GO:0061041	regulation of wound healing	16/658	131/18862	1.33842e-05	0.000451698	0.000336359	64094/948/10979/7057/947/7056/4638/55612/5270/2247/7448/2697/90102/857/1361/58189	16
GO:0014808	BP	GO:0014808	release of sequestered calcium ion into cytosol by sarcoplasmic reticulum	8/658	33/18862	1.34676e-05	0.000451698	0.000336359	5350/477/845/3270/1756/287/9472/2946	8
GO:0086019	BP	GO:0086019	cell-cell signaling involved in cardiac conduction	8/658	33/18862	1.34676e-05	0.000451698	0.000336359	845/8913/3741/287/55800/2702/2697/783	8
GO:0006937	BP	GO:0006937	regulation of muscle contraction	18/658	161/18862	1.36327e-05	0.000453968	0.000338049	1264/5350/477/5997/845/3270/1756/93649/287/10398/2702/1129/3736/126393/857/10874/7137/2946	18
GO:2001257	BP	GO:2001257	regulation of cation channel activity	19/658	177/18862	1.42319e-05	0.000470562	0.000350406	5350/22871/845/3270/1756/5649/287/9456/9472/6347/785/3753/3736/857/783/56704/644139/2946/3788	19
GO:0050731	BP	GO:0050731	positive regulation of peptidyl-tyrosine phosphorylation	20/658	193/18862	1.4411e-05	0.000473126	0.000352315	3690/6886/948/3678/654/2690/5649/2255/3479/284/1272/9021/3952/4915/3481/3356/2252/7448/353514/285489	20
GO:0110148	BP	GO:0110148	biomineralization	18/658	162/18862	1.48481e-05	0.000482234	0.000359097	7123/654/2719/4921/4958/3479/9365/658/4256/3952/5745/4920/130497/3694/54757/23493/8313/340419	18
GO:0086002	BP	GO:0086002	cardiac muscle cell action potential involved in contraction	10/658	54/18862	1.48952e-05	0.000482234	0.000359097	6327/8913/3741/287/55800/2702/3753/2697/857/783	10
GO:0055119	BP	GO:0055119	relaxation of cardiac muscle	6/658	17/18862	1.56869e-05	0.00050436	0.000375574	5350/477/5997/3270/2934/2946	6
GO:0050730	BP	GO:0050730	regulation of peptidyl-tyrosine phosphorylation	24/658	262/18862	1.70577e-05	0.00054158	0.00040329	3690/6886/948/3678/6422/654/2690/5649/2255/3479/284/1272/9021/3952/4915/3481/3356/2252/7448/6690/353514/857/2045/285489	24
GO:1903514	BP	GO:1903514	release of sequestered calcium ion into cytosol by endoplasmic reticulum	8/658	34/18862	1.70768e-05	0.00054158	0.00040329	5350/477/845/3270/1756/287/9472/2946	8
GO:0010863	BP	GO:0010863	positive regulation of phospholipase C activity	9/658	44/18862	1.71931e-05	0.000541582	0.000403291	552/395/4916/2260/6401/4909/4915/3356/2247	9
GO:0048017	BP	GO:0048017	inositol lipid-mediated signaling	20/658	196/18862	1.80866e-05	0.000565903	0.000421402	4803/7010/80243/1634/4653/4916/2260/3479/54923/284/5270/9314/3952/4915/3356/4914/2247/4920/2934/644139	20
GO:0010812	BP	GO:0010812	negative regulation of cell-substrate adhesion	11/658	67/18862	1.86019e-05	0.000578147	0.00043052	10395/11170/2192/4321/7057/395/10391/4653/90102/347/6695	11
GO:0150115	BP	GO:0150115	cell-substrate junction organization	14/658	106/18862	1.88236e-05	0.000581165	0.000432767	10395/7010/11170/3678/6422/10979/7057/395/10391/4653/3909/3918/90102/347	14
GO:0007188	BP	GO:0007188	adenylate cyclase-modulating G protein-coupled receptor signaling pathway	22/658	230/18862	1.94748e-05	0.000597312	0.000444791	5138/9340/5350/117/5997/111/122042/9590/5064/3360/139378/577/64123/283383/1903/5733/222487/1129/5745/7432/2849/116	22
GO:0086070	BP	GO:0086070	SA node cell to atrial cardiac muscle cell communication	5/658	11/18862	1.9738e-05	0.000601427	0.000447855	8913/3741/287/55800/2702	5
GO:0051591	BP	GO:0051591	response to cAMP	13/658	93/18862	2.00842e-05	0.000608002	0.000452752	5138/7010/4327/7490/7056/9472/1811/1843/3753/218/1036/2354/3488	13
GO:0010811	BP	GO:0010811	positive regulation of cell-substrate adhesion	15/658	121/18862	2.06988e-05	0.000622566	0.000463597	7010/948/3678/6422/10979/2199/4653/55612/151887/5212/1842/1012/2294/1435/133584	15
GO:0048762	BP	GO:0048762	mesenchymal cell differentiation	22/658	231/18862	2.0835e-05	0.000622645	0.000463656	56920/6422/10979/147906/55273/2255/6943/2260/7049/55698/6615/90102/3553/653/130497/58495/28984/114990/23493/8854/8091/8313	22
GO:0003205	BP	GO:0003205	cardiac chamber development	17/658	151/18862	2.14582e-05	0.000637186	0.000474483	5138/7010/9510/93649/287/2702/7049/6586/2294/57057/653/1363/58495/4036/6911/7137/23493	17
GO:0006813	BP	GO:0006813	potassium ion transport	22/658	232/18862	2.22801e-05	0.000657405	0.000489539	2273/3745/477/3782/845/5348/10060/3741/287/9472/2702/3779/5999/3753/3736/3356/857/3783/7432/3768/3788/116	22
GO:0060314	BP	GO:0060314	regulation of ryanodine-sensitive calcium-release channel activity	7/658	26/18862	2.24429e-05	0.000658044	0.000490015	5350/845/3270/1756/9472/56704/2946	7
GO:0051895	BP	GO:0051895	negative regulation of focal adhesion assembly	6/658	18/18862	2.28376e-05	0.000661297	0.000492438	10395/11170/7057/395/90102/347	6
GO:0150118	BP	GO:0150118	negative regulation of cell-substrate junction organization	6/658	18/18862	2.28376e-05	0.000661297	0.000492438	10395/11170/7057/395/90102/347	6
GO:0001938	BP	GO:0001938	positive regulation of endothelial cell proliferation	14/658	108/18862	2.33393e-05	0.000671652	0.000500149	3690/7010/654/3164/2260/1012/1960/3481/2247/185/7424/6387/7432/3162	14
GO:0021700	BP	GO:0021700	developmental maturation	24/658	268/18862	2.47606e-05	0.000708183	0.000527351	6886/4131/1003/122042/4653/5064/5649/55612/5139/577/3479/22899/1811/1001/3952/1026/5745/6690/4929/3549/30813/6911/8854/2038	24
GO:1900274	BP	GO:1900274	regulation of phospholipase C activity	9/658	46/18862	2.51064e-05	0.000713694	0.000531455	552/395/4916/2260/6401/4909/4915/3356/2247	9
GO:0090092	BP	GO:0090092	regulation of transmembrane receptor protein serine/threonine kinase signaling pathway	23/658	251/18862	2.52903e-05	0.000714566	0.000532105	64388/6422/654/348093/7057/2719/1003/11167/93649/55612/10468/2255/8483/7049/2200/5654/91851/857/57057/653/4036/651/114990	23
GO:0032963	BP	GO:0032963	collagen metabolic process	14/658	109/18862	2.5935e-05	0.000721795	0.000537488	7148/4239/4321/4327/1513/7431/4320/9902/4325/3549/4322/9508/28984/1514	14
GO:0001654	BP	GO:0001654	eye development	29/658	359/18862	2.60106e-05	0.000721795	0.000537488	7275/57381/654/1410/2202/8076/7490/2255/6096/7483/2200/22899/658/2737/7482/2823/27151/91851/9314/50937/7111/7431/4915/2247/3549/1543/30813/55714/8854	29
GO:0042493	BP	GO:0042493	response to drug	29/658	359/18862	2.60106e-05	0.000721795	0.000537488	4131/6422/4773/590/7057/5139/5577/4023/1244/1001/1026/3356/64240/4914/218/3553/347/6530/7424/1361/1543/3162/2354/1558/2180/7079/7161/58189/8091	29
GO:0043434	BP	GO:0043434	response to peptide hormone	33/658	435/18862	2.65325e-05	0.000731921	0.000545029	9340/5350/7010/4131/111/2690/6517/8835/3164/815/5577/7049/9365/4023/2200/8013/1244/9021/2538/3952/3481/5166/2697/185/4929/3553/857/6387/1036/3488/7079/534/1958	33
GO:0086010	BP	GO:0086010	membrane depolarization during action potential	8/658	36/18862	2.67606e-05	0.000733869	0.000546479	477/6327/8913/287/55800/8912/783/6335	8
GO:0014065	BP	GO:0014065	phosphatidylinositol 3-kinase signaling	17/658	154/18862	2.77324e-05	0.000756073	0.000563013	7010/80243/1634/4653/4916/2260/3479/54923/284/5270/9314/3952/4915/3356/4914/2247/4920	17
GO:0009612	BP	GO:0009612	response to mechanical stimulus	20/658	202/18862	2.80559e-05	0.000760444	0.000566268	5138/477/4131/654/7057/1634/1756/3741/5270/3736/3356/4914/2697/3553/3549/8740/6387/2934/2354/59341	20
GO:0048639	BP	GO:0048639	positive regulation of developmental growth	18/658	170/18862	2.86292e-05	0.0007715	0.000574501	4803/4131/51760/2690/8437/7490/9472/3479/7049/1435/3952/3481/2247/5292/57057/6387/23493/9423	18
GO:0030574	BP	GO:0030574	collagen catabolic process	9/658	47/18862	3.01014e-05	0.00080651	0.000600571	4321/4327/1513/4320/9902/4325/4322/9508/1514	9
GO:0001952	BP	GO:0001952	regulation of cell-matrix adhesion	15/658	125/18862	3.05578e-05	0.000814059	0.000606193	10395/7010/11170/948/6422/10979/4321/7057/395/4653/55612/1012/1435/90102/347	15
GO:0150063	BP	GO:0150063	visual system development	29/658	363/18862	3.18799e-05	0.000843744	0.000628297	7275/57381/654/1410/2202/8076/7490/2255/6096/7483/2200/22899/658/2737/7482/2823/27151/91851/9314/50937/7111/7431/4915/2247/3549/1543/30813/55714/8854	29
GO:0086014	BP	GO:0086014	atrial cardiac muscle cell action potential	6/658	19/18862	3.2396e-05	0.000843744	0.000628297	3741/287/55800/2702/2697/783	6
GO:0086026	BP	GO:0086026	atrial cardiac muscle cell to AV node cell signaling	6/658	19/18862	3.2396e-05	0.000843744	0.000628297	3741/287/55800/2702/2697/783	6
GO:0086066	BP	GO:0086066	atrial cardiac muscle cell to AV node cell communication	6/658	19/18862	3.2396e-05	0.000843744	0.000628297	3741/287/55800/2702/2697/783	6
GO:0045444	BP	GO:0045444	fat cell differentiation	21/658	221/18862	3.30019e-05	0.000854749	0.000636493	5997/6422/10979/2167/84935/6517/3164/2255/4023/8013/64641/9314/4037/4320/252995/3952/3356/83643/5292/4929/8091	21
GO:0072171	BP	GO:0072171	mesonephric tubule morphogenesis	10/658	59/18862	3.34287e-05	0.000861021	0.000641163	2719/7490/6943/2737/7482/3217/2247/130497/3207/170690	10
GO:0003007	BP	GO:0003007	heart morphogenesis	22/658	239/18862	3.51923e-05	0.000894563	0.00066614	10395/7010/9510/55273/2702/7049/6586/2294/2006/5292/6615/57057/3549/653/1363/58495/4036/6911/7137/23493/8854/8313	22
GO:0090130	BP	GO:0090130	tissue migration	29/658	365/18862	3.52436e-05	0.000894563	0.00066614	64094/3690/5801/7010/57381/7057/72/1634/1003/11167/3164/55612/2255/2260/59/1012/284/9314/84913/2294/1960/6273/56999/2252/2247/6286/7424/28984/3162	29
GO:0051209	BP	GO:0051209	release of sequestered calcium ion into cytosol	14/658	112/18862	3.53066e-05	0.000894563	0.00066614	6263/5350/477/845/387129/3270/1756/287/9472/54923/3356/2247/56704/2946	14
GO:0043616	BP	GO:0043616	keratinocyte proliferation	9/658	48/18862	3.59135e-05	0.000905019	0.000673927	55612/10468/2255/1012/1001/2252/687/58495/2810	9
GO:0014066	BP	GO:0014066	regulation of phosphatidylinositol 3-kinase signaling	15/658	127/18862	3.68868e-05	0.00092455	0.00068847	7010/1634/4653/4916/2260/3479/54923/284/5270/9314/3952/4915/4914/2247/4920	15
GO:0045664	BP	GO:0045664	regulation of neuron differentiation	19/658	190/18862	3.85344e-05	0.000960681	0.000715376	22871/4803/4131/6422/654/8835/9638/2260/2737/50937/4909/54845/6387/57795/1944/6911/4009/7161/23493	19
GO:0051283	BP	GO:0051283	negative regulation of sequestering of calcium ion	14/658	113/18862	3.90307e-05	0.000967877	0.000720734	6263/5350/477/845/387129/3270/1756/287/9472/54923/3356/2247/56704/2946	14
GO:0048754	BP	GO:0048754	branching morphogenesis of an epithelial tube	16/658	143/18862	4.01701e-05	0.000977222	0.000727693	2719/7490/367/2255/6943/2737/7482/3217/2294/1435/2247/57057/3549/3207/170690/340419	16
GO:0045785	BP	GO:0045785	positive regulation of cell adhesion	32/658	425/18862	4.05246e-05	0.000977222	0.000727693	7010/948/3678/6422/10979/2199/4653/55612/151887/3479/5212/6347/1842/8013/1012/284/2737/6401/2294/30835/1960/1435/3952/3481/114548/3553/857/3549/8740/6387/78986/133584	32
GO:0010742	BP	GO:0010742	macrophage derived foam cell differentiation	8/658	38/18862	4.06652e-05	0.000977222	0.000727693	3690/948/4023/8399/5322/5320/1435/185	8
GO:0045823	BP	GO:0045823	positive regulation of heart contraction	8/658	38/18862	4.06652e-05	0.000977222	0.000727693	477/5997/552/3270/55800/5999/10874/23493	8
GO:0048286	BP	GO:0048286	lung alveolus development	8/658	38/18862	4.06652e-05	0.000977222	0.000727693	4321/93649/2255/6943/2294/3694/3488/26154	8
GO:0090077	BP	GO:0090077	foam cell differentiation	8/658	38/18862	4.06652e-05	0.000977222	0.000727693	3690/948/4023/8399/5322/5320/1435/185	8
GO:0072132	BP	GO:0072132	mesenchyme morphogenesis	9/658	49/18862	4.26473e-05	0.0010196	0.000759249	72/55273/59/2294/6615/57057/653/130497/23493	9
GO:0048880	BP	GO:0048880	sensory system development	29/658	369/18862	4.29523e-05	0.00101982	0.000759417	7275/57381/654/1410/2202/8076/7490/2255/6096/7483/2200/22899/658/2737/7482/2823/27151/91851/9314/50937/7111/7431/4915/2247/3549/1543/30813/55714/8854	29
GO:0006023	BP	GO:0006023	aminoglycan biosynthetic process	14/658	114/18862	4.30943e-05	0.00101982	0.000759417	4969/2719/1634/4958/6383/10082/284/5549/3553/222537/9469/56548/9956/8707	14
GO:0006939	BP	GO:0006939	smooth muscle contraction	13/658	100/18862	4.40149e-05	0.00103114	0.000767846	1264/4629/477/5997/4638/93649/59/5733/624/1129/3356/857/10874	13
GO:0060419	BP	GO:0060419	heart growth	13/658	100/18862	4.40149e-05	0.00103114	0.000767846	5997/7490/9472/3479/221476/7049/5999/2247/2697/5292/57057/7161/23493	13
GO:0035988	BP	GO:0035988	chondrocyte proliferation	6/658	20/18862	4.49193e-05	0.00104006	0.000774486	389125/4921/658/4325/3549/8091	6
GO:0019229	BP	GO:0019229	regulation of vasoconstriction	10/658	61/18862	4.50648e-05	0.00104006	0.000774486	477/552/3741/2702/624/3952/3356/2697/185/857	10
GO:0048645	BP	GO:0048645	animal organ formation	10/658	61/18862	4.50648e-05	0.00104006	0.000774486	7490/367/2255/2737/7482/4909/5292/4036/3207/8313	10
GO:0010975	BP	GO:0010975	regulation of neuron projection development	32/658	428/18862	4.63962e-05	0.00106551	0.000793439	22871/4803/4131/5997/56920/6422/257194/6383/5649/9638/4916/1809/577/7025/56963/9314/1272/7431/5802/6280/4915/4914/2045/4920/653/6387/6695/55714/6911/59341/9423/116	32
GO:0051282	BP	GO:0051282	regulation of sequestering of calcium ion	14/658	115/18862	4.75234e-05	0.00108605	0.000808731	6263/5350/477/845/387129/3270/1756/287/9472/54923/3356/2247/56704/2946	14
GO:0060348	BP	GO:0060348	bone development	19/658	193/18862	4.7798e-05	0.001087	0.000809437	6886/7010/654/4653/3479/2200/658/2737/10234/3952/4325/2697/3549/4322/3694/3207/59341/8313/56603	19
GO:0086091	BP	GO:0086091	regulation of heart rate by cardiac conduction	8/658	39/18862	4.96095e-05	0.00112272	0.000836035	6327/8913/3741/287/55800/3753/857/783	8
GO:0060347	BP	GO:0060347	heart trabecula formation	5/658	13/18862	5.18731e-05	0.00116157	0.000864971	7010/9510/7049/58495/23493	5
GO:0070486	BP	GO:0070486	leukocyte aggregation	5/658	13/18862	5.18731e-05	0.00116157	0.000864971	58494/8013/6280/3553/6279	5
GO:0032835	BP	GO:0032835	glomerulus development	10/658	62/18862	5.2074e-05	0.00116157	0.000864971	7010/947/7490/2028/6943/59/284/84623/130497/1958	10
GO:0055117	BP	GO:0055117	regulation of cardiac muscle contraction	11/658	75/18862	5.5084e-05	0.00122286	0.000910611	5350/477/5997/845/3270/1756/287/2702/857/7137/2946	11
GO:0032102	BP	GO:0032102	negative regulation of response to external stimulus	30/658	394/18862	5.71367e-05	0.00126242	0.000940068	7010/56920/4321/7057/947/1003/7056/7130/3479/6347/56963/5654/5270/9314/9021/2294/5802/145581/284340/1843/3952/114548/2247/7448/2697/91662/90102/1361/58189/116	30
GO:0043271	BP	GO:0043271	negative regulation of ion transport	26/658	319/18862	5.7957e-05	0.00126852	0.000944612	3745/5350/3690/477/5997/948/6422/845/7057/55612/8399/284/5999/5270/3753/3952/3356/64240/6690/3553/857/347/7432/130497/2946/116	26
GO:0051235	BP	GO:0051235	maintenance of location	26/658	319/18862	5.7957e-05	0.00126852	0.000944612	6263/5350/3690/477/948/845/387129/3270/1756/287/9472/4023/2200/8399/54923/6280/3952/3356/2247/2697/3553/857/6279/2934/56704/2946	26
GO:0019935	BP	GO:0019935	cyclic-nucleotide-mediated signaling	12/658	89/18862	5.98147e-05	0.00129378	0.00096342	5138/5997/948/7057/122042/5139/9472/10335/5577/5152/10846/116	12
GO:0070296	BP	GO:0070296	sarcoplasmic reticulum calcium ion transport	8/658	40/18862	6.0134e-05	0.00129378	0.00096342	5350/477/845/3270/1756/287/9472/2946	8
GO:1903524	BP	GO:1903524	positive regulation of blood circulation	8/658	40/18862	6.0134e-05	0.00129378	0.00096342	477/5997/552/3270/55800/5999/10874/23493	8
GO:0002062	BP	GO:0002062	chondrocyte differentiation	13/658	103/18862	6.02211e-05	0.00129378	0.00096342	389125/654/2202/7483/658/2737/7482/5745/3549/130497/3207/8091/8313	13
GO:0019934	BP	GO:0019934	cGMP-mediated signaling	7/658	30/18862	6.15117e-05	0.00131545	0.000979554	5138/948/7057/5139/10335/5152/10846	7
GO:0051279	BP	GO:0051279	regulation of release of sequestered calcium ion into cytosol	11/658	76/18862	6.24073e-05	0.00132851	0.000989278	5350/477/845/387129/3270/1756/287/9472/54923/56704/2946	11
GO:0003073	BP	GO:0003073	regulation of systemic arterial blood pressure	12/658	90/18862	6.68641e-05	0.00140415	0.0010456	1511/552/10391/367/2028/2702/1215/2697/185/170690/10874/7137	12
GO:0014068	BP	GO:0014068	positive regulation of phosphatidylinositol 3-kinase signaling	12/658	90/18862	6.68641e-05	0.00140415	0.0010456	7010/1634/4653/4916/2260/3479/284/3952/4915/4914/2247/4920	12
GO:1903035	BP	GO:1903035	negative regulation of response to wounding	12/658	90/18862	6.68641e-05	0.00140415	0.0010456	7057/947/7056/56963/5270/5802/2247/7448/2697/90102/1361/58189	12
GO:0051893	BP	GO:0051893	regulation of focal adhesion assembly	10/658	64/18862	6.89086e-05	0.00141643	0.00105475	10395/7010/11170/6422/10979/7057/395/4653/90102/347	10
GO:0090109	BP	GO:0090109	regulation of cell-substrate junction assembly	10/658	64/18862	6.89086e-05	0.00141643	0.00105475	10395/7010/11170/6422/10979/7057/395/4653/90102/347	10
GO:0055123	BP	GO:0055123	digestive system development	15/658	134/18862	6.90456e-05	0.00141643	0.00105475	6422/348093/79827/93649/2255/6943/4852/2737/2294/1026/3481/3549/1543/58495/8854	15
GO:0097553	BP	GO:0097553	calcium ion transmembrane import into cytosol	15/658	134/18862	6.90456e-05	0.00141643	0.00105475	6263/5350/477/845/387129/3270/1756/287/9472/54923/3356/2247/56704/2946/59341	15
GO:0045446	BP	GO:0045446	endothelial cell differentiation	14/658	119/18862	6.94687e-05	0.00141643	0.00105475	5138/654/1003/11167/55273/23135/81575/1903/84913/80274/5802/3553/26084/23493	14
GO:0051208	BP	GO:0051208	sequestering of calcium ion	14/658	119/18862	6.94687e-05	0.00141643	0.00105475	6263/5350/477/845/387129/3270/1756/287/9472/54923/3356/2247/56704/2946	14
GO:0001658	BP	GO:0001658	branching involved in ureteric bud morphogenesis	9/658	52/18862	6.95758e-05	0.00141643	0.00105475	2719/7490/6943/2737/7482/3217/2247/3207/170690	9
GO:0097305	BP	GO:0097305	response to alcohol	21/658	233/18862	7.14597e-05	0.00144846	0.0010786	5997/6422/111/552/6517/7049/6586/3779/5999/9314/3952/1026/114548/761/266743/687/6279/2934/1036/2354/116	21
GO:0001953	BP	GO:0001953	negative regulation of cell-matrix adhesion	8/658	41/18862	7.24503e-05	0.00145588	0.00108413	10395/11170/4321/7057/395/4653/90102/347	8
GO:0072091	BP	GO:0072091	regulation of stem cell proliferation	8/658	41/18862	7.24503e-05	0.00145588	0.00108413	10979/2192/55612/2697/5292/7424/58495/8091	8
GO:0001823	BP	GO:0001823	mesonephros development	12/658	91/18862	7.46186e-05	0.00149301	0.00111178	6422/2719/7490/2255/6943/2737/7482/3217/2247/130497/3207/170690	12
GO:0010644	BP	GO:0010644	cell communication by electrical coupling	7/658	31/18862	7.70787e-05	0.00153565	0.00114352	477/845/3270/2702/3736/2697/857	7
GO:0010649	BP	GO:0010649	regulation of cell communication by electrical coupling	5/658	14/18862	7.83782e-05	0.00155489	0.00115786	845/3270/2702/2697/857	5
GO:0060343	BP	GO:0060343	trabecula formation	6/658	22/18862	8.14644e-05	0.00160248	0.00119329	7010/9510/6422/7049/58495/23493	6
GO:0086012	BP	GO:0086012	membrane depolarization during cardiac muscle cell action potential	6/658	22/18862	8.14644e-05	0.00160248	0.00119329	477/6327/8913/287/55800/783	6
GO:0071695	BP	GO:0071695	anatomical structure maturation	20/658	218/18862	8.25391e-05	0.00161597	0.00120334	6886/1003/122042/4653/55612/5139/577/3479/1811/1001/3952/1026/5745/6690/4929/3549/30813/6911/8854/2038	20
GO:0055017	BP	GO:0055017	cardiac muscle tissue growth	12/658	92/18862	8.31359e-05	0.00161597	0.00120334	5997/9472/3479/221476/7049/5999/2247/2697/5292/57057/7161/23493	12
GO:1903532	BP	GO:1903532	positive regulation of secretion by cell	23/658	271/18862	8.31902e-05	0.00161597	0.00120334	3745/22871/654/552/4628/8913/3479/4826/8399/8447/3952/8912/2697/3553/3783/7424/6387/7432/1361/28984/783/10874/116	23
GO:0055001	BP	GO:0055001	muscle cell development	17/658	168/18862	8.38706e-05	0.00162243	0.00120815	5239/4629/2318/25802/11149/5997/4773/1756/287/9456/9472/3479/221476/5999/7111/11155/23493	17
GO:0060402	BP	GO:0060402	calcium ion transport into cytosol	16/658	152/18862	8.42413e-05	0.00162286	0.00120847	6263/5350/477/845/387129/3270/1756/287/9472/54923/3356/2247/857/56704/2946/59341	16
GO:0030308	BP	GO:0030308	negative regulation of cell growth	18/658	185/18862	8.73358e-05	0.00167555	0.00124771	2273/5997/56920/6422/1410/7490/147906/221476/6586/5999/5270/5802/1026/2786/2697/2045/58189/9423	18
GO:0042310	BP	GO:0042310	vasoconstriction	11/658	79/18862	8.95926e-05	0.00170553	0.00127003	477/552/3741/59/2702/624/3952/3356/2697/185/857	11
GO:0006024	BP	GO:0006024	glycosaminoglycan biosynthetic process	13/658	107/18862	8.9729e-05	0.00170553	0.00127003	4969/2719/1634/4958/6383/10082/284/5549/3553/222537/9469/56548/9956	13
GO:0060562	BP	GO:0060562	epithelial tube morphogenesis	25/658	309/18862	8.9996e-05	0.00170553	0.00127003	10395/6422/2719/7490/367/2255/6943/2737/7482/3217/2294/1435/2247/57057/3549/2045/653/130497/58495/4036/6911/3207/170690/9423/340419	25
GO:0001837	BP	GO:0001837	epithelial to mesenchymal transition	16/658	153/18862	9.11038e-05	0.00171954	0.00128046	6422/10979/147906/55273/2260/7049/6615/90102/3553/653/58495/28984/114990/23493/8091/8313	16
GO:0043491	BP	GO:0043491	protein kinase B signaling	23/658	273/18862	9.29798e-05	0.00174787	0.00130156	7010/10979/7057/4653/55273/2255/4916/2260/3479/6347/9365/284/9314/3952/4915/3481/2252/4914/2247/2250/3553/4036/3488	23
GO:0046622	BP	GO:0046622	positive regulation of organ growth	9/658	54/18862	9.45155e-05	0.00176687	0.00131571	7490/9472/3479/7049/3481/2247/5292/57057/23493	9
GO:0043010	BP	GO:0043010	camera-type eye development	25/658	310/18862	9.47486e-05	0.00176687	0.00131571	7275/57381/1410/2202/7490/2255/6096/7483/2200/22899/658/2737/7482/2823/9314/50937/7111/7431/4915/2247/3549/1543/30813/55714/8854	25
GO:0009954	BP	GO:0009954	proximal/distal pattern formation	7/658	32/18862	9.57145e-05	0.00177777	0.00132383	3206/2255/2737/130497/3207/8854/56603	7
GO:2001236	BP	GO:2001236	regulation of extrinsic apoptotic signaling pathway	16/658	154/18862	9.84512e-05	0.00182135	0.00135627	6422/8406/7057/7078/367/23017/2255/2260/3479/658/2070/85450/3553/857/653/3162	16
GO:0007498	BP	GO:0007498	mesoderm development	14/658	123/18862	9.97677e-05	0.00183401	0.0013657	3690/6886/660/23135/8516/9314/2294/2697/6615/57057/130497/6911/3207/8091	14
GO:0007389	BP	GO:0007389	pattern specification process	31/658	426/18862	9.99224e-05	0.00183401	0.0013657	6422/2719/7490/5649/367/3206/10468/2255/658/2737/7482/3217/57453/50937/4909/2294/6615/4222/57057/3549/4920/130497/58495/4036/6911/3234/3207/23493/8854/8313/56603	31
GO:0051604	BP	GO:0051604	protein maturation	24/658	293/18862	0.000102266	0.00186317	0.00138742	4803/1511/7123/7057/119587/2028/1510/10418/4826/2737/5270/1215/4325/3250/50846/3549/9508/2934/1361/1363/1514/56649/2619/5126	24
GO:0033555	BP	GO:0033555	multicellular organismal response to stress	10/658	67/18862	0.00010271	0.00186317	0.00138742	477/7057/5649/4914/2697/4929/6530/644139/6335/116	10
GO:0072078	BP	GO:0072078	nephron tubule morphogenesis	10/658	67/18862	0.00010271	0.00186317	0.00138742	2719/7490/6943/2737/7482/3217/2247/130497/3207/170690	10
GO:0001659	BP	GO:0001659	temperature homeostasis	17/658	171/18862	0.000104449	0.00188738	0.00140544	948/2167/3910/11096/23135/64641/9673/5733/3952/3356/2697/3553/857/2180/10874/116/1958	17
GO:0051047	BP	GO:0051047	positive regulation of secretion	24/658	295/18862	0.00011357	0.00203206	0.00151318	3745/22871/654/552/4628/8913/3479/4826/8399/8447/3952/8912/2697/3553/3783/7424/6279/6387/7432/1361/28984/783/10874/116	24
GO:0010522	BP	GO:0010522	regulation of calcium ion transport into cytosol	12/658	95/18862	0.000113893	0.00203206	0.00151318	5350/477/845/387129/3270/1756/287/9472/54923/857/56704/2946	12
GO:0043117	BP	GO:0043117	positive regulation of vascular permeability	5/658	15/18862	0.0001142	0.00203206	0.00151318	5138/654/5139/284/59341	5
GO:0072224	BP	GO:0072224	metanephric glomerulus development	5/658	15/18862	0.0001142	0.00203206	0.00151318	947/7490/6943/130497/1958	5
GO:0030856	BP	GO:0030856	regulation of epithelial cell differentiation	16/658	156/18862	0.000114717	0.0020335	0.00151425	654/1003/55273/81575/1513/1903/84913/2247/54845/3553/857/130497/58495/2810/1514/23493	16
GO:0007411	BP	GO:0007411	axon guidance	23/658	277/18862	0.000115689	0.00204297	0.00152131	56920/5649/9638/9211/3908/6586/8399/658/2737/57453/6712/4914/2675/3909/3918/55816/2045/6387/220164/1944/2674/4009/9423	23
GO:0048565	BP	GO:0048565	digestive tract development	14/658	125/18862	0.000118816	0.00209027	0.00155653	6422/348093/79827/93649/2255/6943/4852/2737/2294/1026/3549/1543/58495/8854	14
GO:0097485	BP	GO:0097485	neuron projection guidance	23/658	278/18862	0.000122086	0.00213199	0.0015876	56920/5649/9638/9211/3908/6586/8399/658/2737/57453/6712/4914/2675/3909/3918/55816/2045/6387/220164/1944/2674/4009/9423	23
GO:0048546	BP	GO:0048546	digestive tract morphogenesis	8/658	44/18862	0.00012256	0.00213199	0.0015876	6422/348093/2255/6943/2737/2294/3549/58495	8
GO:0060421	BP	GO:0060421	positive regulation of heart growth	8/658	44/18862	0.00012256	0.00213199	0.0015876	7490/9472/3479/7049/2247/5292/57057/23493	8
GO:0046660	BP	GO:0046660	female sex differentiation	13/658	111/18862	0.000130998	0.00226746	0.00168847	9510/6422/4327/5806/7490/10468/2255/25976/6586/658/3952/4036/116	13
GO:0051966	BP	GO:0051966	regulation of synaptic transmission glutamatergic	10/658	69/18862	0.000132293	0.00226746	0.00168847	477/22871/5649/9456/6347/5270/3356/4914/4920/116	10
GO:0072088	BP	GO:0072088	nephron epithelium morphogenesis	10/658	69/18862	0.000132293	0.00226746	0.00168847	2719/7490/6943/2737/7482/3217/2247/130497/3207/170690	10
GO:0150116	BP	GO:0150116	regulation of cell-substrate junction organization	10/658	69/18862	0.000132293	0.00226746	0.00168847	10395/7010/11170/6422/10979/7057/395/4653/90102/347	10
GO:0001667	BP	GO:0001667	ameboidal-type cell migration	33/658	473/18862	0.000134031	0.00228884	0.00170439	64094/3690/5801/7010/56920/57381/7057/2719/1634/1003/4921/9590/11167/3164/55612/2255/2260/1012/284/55698/9314/84913/1960/6273/56999/2252/2247/2697/6286/7424/58495/28984/3162	33
GO:0043567	BP	GO:0043567	regulation of insulin-like growth factor receptor signaling pathway	6/658	24/18862	0.00013846	0.00234666	0.00174745	367/3479/8483/1001/653/3488	6
GO:0051651	BP	GO:0051651	maintenance of location in cell	19/658	209/18862	0.000139034	0.00234666	0.00174745	6263/5350/477/845/387129/3270/1756/287/9472/54923/6280/3356/2247/2697/857/6279/2934/56704/2946	19
GO:1990868	BP	GO:1990868	response to chemokine	12/658	97/18862	0.00013943	0.00234666	0.00174745	2532/6347/57007/6586/6358/1843/3579/6355/6387/4352/5473/3577	12
GO:1990869	BP	GO:1990869	cellular response to chemokine	12/658	97/18862	0.00013943	0.00234666	0.00174745	2532/6347/57007/6586/6358/1843/3579/6355/6387/4352/5473/3577	12
GO:0031099	BP	GO:0031099	regeneration	18/658	192/18862	0.000140394	0.00235437	0.00175319	4131/389125/2255/3479/6442/7049/8013/56963/2737/9314/5802/1026/347/3549/6387/2934/1361/3162	18
GO:1901019	BP	GO:1901019	regulation of calcium ion transmembrane transporter activity	11/658	83/18862	0.000141098	0.00235771	0.00175568	5350/477/845/3270/1756/287/9472/785/783/56704/2946	11
GO:0010092	BP	GO:0010092	specification of animal organ identity	7/658	34/18862	0.000143986	0.00239737	0.00178521	367/2255/2737/7482/4036/3207/8313	7
GO:0070372	BP	GO:0070372	regulation of ERK1 and ERK2 cascade	24/658	301/18862	0.000154457	0.00256256	0.00190822	5801/7010/948/10979/2192/7078/9590/2255/6347/57007/284/6358/5322/9314/5320/1843/3356/4914/2247/3553/6355/2045/78986/116	24
GO:0070371	BP	GO:0070371	ERK1 and ERK2 cascade	25/658	320/18862	0.00015614	0.00258129	0.00192217	5801/7010/948/10979/2192/7078/9590/2255/3479/6347/57007/284/6358/5322/9314/5320/1843/3356/4914/2247/3553/6355/2045/78986/116	25
GO:0042063	BP	GO:0042063	gliogenesis	23/658	283/18862	0.000159023	0.00261966	0.00195074	6886/443/4653/5649/23500/2255/6347/3908/2737/5270/7431/1435/6280/4915/1191/2250/3553/4920/6279/2934/4036/7161/116	23
GO:0030728	BP	GO:0030728	ovulation	5/658	16/18862	0.000161355	0.00263943	0.00196546	5997/9510/4327/7130/3952	5
GO:0030949	BP	GO:0030949	positive regulation of vascular endothelial growth factor receptor signaling pathway	5/658	16/18862	0.000161355	0.00263943	0.00196546	3690/3678/2255/7448/3553	5
GO:0060675	BP	GO:0060675	ureteric bud morphogenesis	9/658	58/18862	0.000167188	0.00272527	0.00202939	2719/7490/6943/2737/7482/3217/2247/3207/170690	9
GO:0061333	BP	GO:0061333	renal tubule morphogenesis	10/658	71/18862	0.000168761	0.00272837	0.0020317	2719/7490/6943/2737/7482/3217/2247/130497/3207/170690	10
GO:0072028	BP	GO:0072028	nephron morphogenesis	10/658	71/18862	0.000168761	0.00272837	0.0020317	2719/7490/6943/2737/7482/3217/2247/130497/3207/170690	10
GO:0010171	BP	GO:0010171	body morphogenesis	8/658	46/18862	0.000169702	0.00272837	0.0020317	64388/83716/2719/25976/50937/64651/90102/3549	8
GO:0014897	BP	GO:0014897	striated muscle hypertrophy	12/658	99/18862	0.000169719	0.00272837	0.0020317	5997/4653/9472/3479/29995/221476/8013/5152/5999/3952/3488/23493	12
GO:0048009	BP	GO:0048009	insulin-like growth factor receptor signaling pathway	7/658	35/18862	0.000174617	0.002796	0.00208206	2690/367/3479/8483/1001/653/3488	7
GO:0048041	BP	GO:0048041	focal adhesion assembly	11/658	85/18862	0.000175125	0.002796	0.00208206	10395/7010/11170/6422/10979/7057/395/10391/4653/90102/347	11
GO:0099560	BP	GO:0099560	synaptic membrane adhesion	6/658	25/18862	0.000176845	0.00281383	0.00209533	8404/22871/22865/10082/5802/145581	6
GO:0006869	BP	GO:0006869	lipid transport	32/658	461/18862	0.000184832	0.0029309	0.00218251	3690/477/948/654/2167/552/7057/10351/81575/8399/1244/5322/5320/624/3952/4915/64240/27165/1191/24/2697/185/23460/154664/3553/857/347/10350/3783/345274/2180/26154	32
GO:1903510	BP	GO:1903510	mucopolysaccharide metabolic process	13/658	115/18862	0.000187677	0.00296593	0.00220859	4969/1634/4958/10894/80760/284/5549/2247/5292/3553/9469/56548/133584	13
GO:0090303	BP	GO:0090303	positive regulation of wound healing	9/658	59/18862	0.000191264	0.00300738	0.00223946	64094/948/10979/7057/7056/4638/55612/7448/1361	9
GO:0030324	BP	GO:0030324	lung development	16/658	163/18862	0.00019159	0.00300738	0.00223946	83716/4321/2719/93649/2255/6943/2737/7482/2294/2252/2247/3694/3488/26154/8854/340419	16
GO:0001657	BP	GO:0001657	ureteric bud development	11/658	86/18862	0.000194595	0.00304431	0.00226696	6422/2719/7490/6943/2737/7482/3217/2247/130497/3207/170690	11
GO:0014896	BP	GO:0014896	muscle hypertrophy	12/658	101/18862	0.000205457	0.00320348	0.00238549	5997/4653/9472/3479/29995/221476/8013/5152/5999/3952/3488/23493	12
GO:0043267	BP	GO:0043267	negative regulation of potassium ion transport	7/658	36/18862	0.000210306	0.00326816	0.00243365	845/5999/3753/3356/857/7432/116	7
GO:0072163	BP	GO:0072163	mesonephric epithelium development	11/658	87/18862	0.000215868	0.00333238	0.00248147	6422/2719/7490/6943/2737/7482/3217/2247/130497/3207/170690	11
GO:0072164	BP	GO:0072164	mesonephric tubule development	11/658	87/18862	0.000215868	0.00333238	0.00248147	6422/2719/7490/6943/2737/7482/3217/2247/130497/3207/170690	11
GO:0032890	BP	GO:0032890	regulation of organic acid transport	9/658	60/18862	0.000218156	0.00335658	0.00249949	477/5997/552/7057/8399/5999/3952/3553/2180	9
GO:0043116	BP	GO:0043116	negative regulation of vascular permeability	5/658	17/18862	0.00022205	0.00340525	0.00253574	5138/10979/9590/5139/284	5
GO:0010460	BP	GO:0010460	positive regulation of heart rate	6/658	26/18862	0.000223166	0.00341114	0.00254012	552/3270/55800/5999/10874/23493	6
GO:0060993	BP	GO:0060993	kidney morphogenesis	11/658	88/18862	0.000239076	0.00361903	0.00269493	2719/7490/2255/6943/2737/7482/3217/2247/130497/3207/170690	11
GO:0070098	BP	GO:0070098	chemokine-mediated signaling pathway	11/658	88/18862	0.000239076	0.00361903	0.00269493	2532/6347/57007/6586/6358/3579/6355/6387/4352/5473/3577	11
GO:0061045	BP	GO:0061045	negative regulation of wound healing	10/658	74/18862	0.000239095	0.00361903	0.00269493	7057/947/7056/5270/2247/7448/2697/90102/1361/58189	10
GO:0042445	BP	GO:0042445	hormone metabolic process	19/658	218/18862	0.000240032	0.00362146	0.00269673	4803/1511/654/2690/125/2028/25976/1513/1215/3952/8912/653/1543/1514/1558/8854/5126/1958/56603	19
GO:0098742	BP	GO:0098742	cell-cell adhesion via plasma-membrane adhesion molecules	22/658	273/18862	0.000246995	0.00371448	0.002766	8404/22871/3678/1003/22865/10082/56113/1012/1001/5010/6401/57453/9314/84623/120114/5802/145581/30835/1951/55714/137075/57863	22
GO:0003170	BP	GO:0003170	heart valve development	9/658	61/18862	0.000248114	0.00371932	0.00276961	5138/4772/2702/6586/2006/56999/6615/57057/23493	9
GO:0030323	BP	GO:0030323	respiratory tube development	16/658	167/18862	0.000253091	0.00378176	0.00281611	83716/4321/2719/93649/2255/6943/2737/7482/2294/2252/2247/3694/3488/26154/8854/340419	16
GO:0072203	BP	GO:0072203	cell proliferation involved in metanephros development	4/658	10/18862	0.00026052	0.00388033	0.00288951	2719/7490/130497/1958	4
GO:0051384	BP	GO:0051384	response to glucocorticoid	14/658	135/18862	0.00026884	0.00399151	0.00297229	11170/654/590/552/6586/1244/1843/1026/266743/687/218/1036/2354/116	14
GO:0048511	BP	GO:0048511	rhythmic process	23/658	294/18862	0.00027693	0.00409623	0.00305028	22871/9510/4783/4327/5806/3400/6096/285382/6586/658/9099/1960/3952/4915/4914/687/1390/10135/7079/9956/10874/5730/1958	23
GO:1901653	BP	GO:1901653	cellular response to peptide	28/658	391/18862	0.000277986	0.00409623	0.00305028	9340/4131/948/111/2690/6517/8835/3164/815/3479/5577/9365/4023/2200/8013/9314/9021/7431/2538/3952/3481/5166/2697/185/4929/3553/857/534	28
GO:0048265	BP	GO:0048265	response to pain	6/658	27/18862	0.00027853	0.00409623	0.00305028	7057/5649/4914/6530/644139/6335	6
GO:0009952	BP	GO:0009952	anterior/posterior pattern specification	18/658	203/18862	0.000281023	0.00411256	0.00306243	6422/2719/7490/3206/2737/7482/3217/50937/2294/4222/4920/130497/6911/3234/3207/23493/8854/8313	18
GO:0006027	BP	GO:0006027	glycosaminoglycan catabolic process	9/658	62/18862	0.000281404	0.00411256	0.00306243	4969/2719/1634/4958/6383/10894/10082/5549/2247	9
GO:0050808	BP	GO:0050808	synapse organization	29/658	412/18862	0.000290217	0.0042281	0.00314847	8404/22871/4131/4628/5064/5649/23024/22865/9456/1287/10082/577/22899/2823/785/6712/84623/5802/145581/4915/4914/266743/158038/392617/2045/285489/783/4009/9423	29
GO:0060349	BP	GO:0060349	bone morphogenesis	11/658	90/18862	0.000291855	0.00423872	0.00315638	7010/654/658/2737/4325/3549/4322/3207/59341/8313/56603	11
GO:0060395	BP	GO:0060395	SMAD protein signal transduction	10/658	76/18862	0.000298465	0.00432125	0.00321784	654/4093/8483/84913/7431/4920/653/3694/58495/651	10
GO:0046661	BP	GO:0046661	male sex differentiation	15/658	153/18862	0.000304887	0.00440057	0.0032769	6422/654/122042/7490/367/3206/2255/6943/7482/4914/10046/50846/4920/4036/3207	15
GO:0043542	BP	GO:0043542	endothelial cell migration	22/658	278/18862	0.000318124	0.00456598	0.00340008	64094/3690/7010/57381/7057/1634/1003/11167/3164/2260/1012/284/9314/84913/1960/6273/56999/2247/6286/7424/28984/3162	22
GO:0048662	BP	GO:0048662	negative regulation of smooth muscle cell proliferation	9/658	63/18862	0.000318306	0.00456598	0.00340008	1264/4969/93649/9314/1026/347/7432/3162/3488	9
GO:0052547	BP	GO:0052547	regulation of peptidase activity	31/658	455/18862	0.000320354	0.00457281	0.00340516	10395/4803/1410/2192/7057/2719/7078/80760/221476/5270/27151/9314/26577/6280/114548/7980/7448/6690/91662/857/8740/2045/6279/1944/2934/5118/6695/2810/7079/5268/58189	31
GO:0006942	BP	GO:0006942	regulation of striated muscle contraction	11/658	91/18862	0.000321725	0.00457281	0.00340516	5350/477/5997/845/3270/1756/287/2702/857/7137/2946	11
GO:0030510	BP	GO:0030510	regulation of BMP signaling pathway	11/658	91/18862	0.000321725	0.00457281	0.00340516	64388/6422/348093/2719/1003/11167/10468/2200/5654/91851/4036	11
GO:0060541	BP	GO:0060541	respiratory system development	17/658	188/18862	0.000326881	0.00463198	0.00344922	83716/4321/2719/7490/93649/2255/6943/2737/7482/2294/2252/2247/3694/3488/26154/8854/340419	17
GO:0001894	BP	GO:0001894	tissue homeostasis	21/658	260/18862	0.000328645	0.00464285	0.00345732	58494/7275/58476/3690/947/1003/1756/9456/3908/284/1001/1435/340547/24/5745/5166/2697/3549/3694/4588/26154	21
GO:0010631	BP	GO:0010631	epithelial cell migration	26/658	357/18862	0.000350758	0.00494029	0.00367881	64094/3690/5801/7010/57381/7057/1634/1003/11167/3164/55612/2255/2260/1012/284/9314/84913/1960/6273/56999/2252/2247/6286/7424/28984/3162	26
GO:0051148	BP	GO:0051148	negative regulation of muscle cell differentiation	9/658	64/18862	0.000359117	0.00504278	0.00375513	5997/4773/348093/93649/4772/221476/5999/3481/23493	9
GO:0007416	BP	GO:0007416	synapse assembly	16/658	173/18862	0.00037718	0.00526471	0.00392039	22871/4131/22865/10082/577/2823/6712/84623/5802/145581/4915/4914/266743/158038/2045/9423	16
GO:0060401	BP	GO:0060401	cytosolic calcium ion transport	16/658	173/18862	0.00037718	0.00526471	0.00392039	6263/5350/477/845/387129/3270/1756/287/9472/54923/3356/2247/857/56704/2946/59341	16
GO:0001523	BP	GO:0001523	retinoid metabolic process	12/658	108/18862	0.000385321	0.00535799	0.00398985	2719/125/6383/10082/4023/338328/24/1543/4036/1558/8854/56603	12
GO:0007409	BP	GO:0007409	axonogenesis	31/658	460/18862	0.000386162	0.00535799	0.00398985	4803/4131/56920/5649/9638/22865/9211/3908/6586/8399/4130/658/2737/57453/6712/5802/4915/4914/2675/3909/3918/4929/55816/2045/6387/220164/1944/9201/2674/4009/9423	31
GO:0008585	BP	GO:0008585	female gonad development	11/658	93/18862	0.000389225	0.00538448	0.00400957	9510/6422/4327/5806/7490/10468/25976/6586/658/3952/116	11
GO:0046718	BP	GO:0046718	viral entry into host cell	14/658	140/18862	0.000391436	0.00539904	0.00402042	3690/3678/5806/4360/30835/3356/857/222537/3694/2934/11074/2219/1514/56649	14
GO:0031032	BP	GO:0031032	actomyosin structure organization	17/658	191/18862	0.000393235	0.00539926	0.00402058	1264/5239/4629/10395/25802/6422/10979/395/4628/10391/4653/22899/7111/2006/11155/90102/28984	17
GO:0035313	BP	GO:0035313	wound healing spreading of epidermal cells	5/658	19/18862	0.000393768	0.00539926	0.00402058	3678/10979/4321/55612/90102	5
GO:0090132	BP	GO:0090132	epithelium migration	26/658	360/18862	0.000398564	0.00544898	0.00405761	64094/3690/5801/7010/57381/7057/1634/1003/11167/3164/55612/2255/2260/1012/284/9314/84913/1960/6273/56999/2252/2247/6286/7424/28984/3162	26
GO:0060350	BP	GO:0060350	endochondral bone morphogenesis	8/658	52/18862	0.000407278	0.00555185	0.00413421	7010/654/658/4325/3549/3207/59341/8313	8
GO:0055023	BP	GO:0055023	positive regulation of cardiac muscle tissue growth	7/658	40/18862	0.00041623	0.00564089	0.00420051	9472/3479/7049/2247/5292/57057/23493	7
GO:0060443	BP	GO:0060443	mammary gland morphogenesis	7/658	40/18862	0.00041623	0.00564089	0.00420051	367/2255/2737/1435/857/3488/9423	7
GO:0010001	BP	GO:0010001	glial cell differentiation	18/658	210/18862	0.000424042	0.0057301	0.00426694	6886/443/4653/5649/23500/2255/3908/2737/5270/7431/6280/4915/1191/2250/4920/6279/2934/7161	18
GO:0032355	BP	GO:0032355	response to estradiol	13/658	125/18862	0.000428285	0.00577071	0.00429718	4131/6422/1410/8835/2255/1244/1843/3952/2697/50846/3549/58189/8854	13
GO:2000027	BP	GO:2000027	regulation of animal organ morphogenesis	16/658	176/18862	0.000456814	0.00613736	0.00457021	6422/2719/947/7490/367/84870/2255/10082/7482/3217/1435/2252/1951/4920/3207/340419	16
GO:0001706	BP	GO:0001706	endoderm formation	8/658	53/18862	0.00046524	0.00621475	0.00462784	3678/1843/1291/7448/3909/57057/1847/8091	8
GO:0003179	BP	GO:0003179	heart valve morphogenesis	8/658	53/18862	0.00046524	0.00621475	0.00462784	4772/2702/6586/2006/56999/6615/57057/23493	8
GO:0051963	BP	GO:0051963	regulation of synapse assembly	11/658	95/18862	0.000468226	0.00623677	0.00464424	22871/22865/10082/577/5802/145581/4915/4914/158038/2045/9423	11
GO:0007189	BP	GO:0007189	adenylate cyclase-activating G protein-coupled receptor signaling pathway	14/658	143/18862	0.000485787	0.00645009	0.00480309	5350/111/122042/139378/577/64123/283383/1903/5733/222487/5745/7432/2849/116	14
GO:1905314	BP	GO:1905314	semi-lunar valve development	7/658	41/18862	0.000487008	0.00645009	0.00480309	4772/2702/6586/2006/6615/57057/23493	7
GO:0030539	BP	GO:0030539	male genitalia development	5/658	20/18862	0.000510051	0.00665536	0.00495594	654/7490/367/2255/4920	5
GO:0051968	BP	GO:0051968	positive regulation of synaptic transmission glutamatergic	6/658	30/18862	0.000511141	0.00665536	0.00495594	22871/5649/6347/4914/4920/116	6
GO:0061384	BP	GO:0061384	heart trabecula morphogenesis	6/658	30/18862	0.000511141	0.00665536	0.00495594	7010/9510/7049/653/58495/23493	6
GO:0071711	BP	GO:0071711	basement membrane organization	6/658	30/18862	0.000511141	0.00665536	0.00495594	55612/22795/1215/4320/90102/857	6
GO:0110110	BP	GO:0110110	positive regulation of animal organ morphogenesis	6/658	30/18862	0.000511141	0.00665536	0.00495594	947/367/2255/7482/1435/3207	6
GO:0050727	BP	GO:0050727	regulation of inflammatory response	26/658	366/18862	0.000511668	0.00665536	0.00495594	5138/7010/2167/1003/7130/3479/4023/3554/6401/9314/9021/2294/5733/145581/5320/1215/284340/6280/114548/91662/185/353514/3553/6279/58189/116	26
GO:1901890	BP	GO:1901890	positive regulation of cell junction assembly	11/658	96/18862	0.0005125	0.00665536	0.00495594	22871/7010/6422/10979/4653/22865/577/4915/4914/158038/857	11
GO:0050806	BP	GO:0050806	positive regulation of synaptic transmission	14/658	144/18862	0.000521258	0.00675029	0.00502663	22871/11170/5649/9211/6347/3908/5270/4915/4355/4914/4920/783/10874/116	14
GO:0009408	BP	GO:0009408	response to heat	15/658	161/18862	0.000525998	0.00677404	0.00504432	26353/1410/7057/947/815/286133/3479/1244/1026/6387/1361/3162/113278/644139/59341	15
GO:1902904	BP	GO:1902904	negative regulation of supramolecular fiber organization	15/658	161/18862	0.000525998	0.00677404	0.00504432	10395/25802/4131/1410/395/1003/10391/4653/822/6712/7111/1191/90102/89795/2934	15
GO:0001954	BP	GO:0001954	positive regulation of cell-matrix adhesion	8/658	54/18862	0.000529713	0.0068031	0.00506596	7010/948/6422/10979/4653/55612/1012/1435	8
GO:0002576	BP	GO:0002576	platelet degranulation	13/658	128/18862	0.000538471	0.00687767	0.00512149	7450/3690/22915/948/7123/7057/7078/3479/2162/3481/1191/7424/5473	13
GO:0045667	BP	GO:0045667	regulation of osteoblast differentiation	13/658	128/18862	0.000538471	0.00687767	0.00512149	6422/10979/654/117581/4921/6096/3479/658/2737/4037/7424/3488/8313	13
GO:0001666	BP	GO:0001666	response to hypoxia	25/658	348/18862	0.000552922	0.00702376	0.00523028	7010/6422/1410/7057/6517/947/3741/93649/81575/7049/3779/56776/3952/4929/218/857/212/7424/6387/1543/4352/28984/3162/114990/1958	25
GO:2001233	BP	GO:2001233	regulation of apoptotic signaling pathway	25/658	348/18862	0.000552922	0.00702376	0.00523028	6422/8406/7057/7078/367/23017/2255/2260/3479/57007/658/2070/624/1491/6280/1191/85450/6615/4929/3553/857/653/6279/6387/3162	25
GO:0001656	BP	GO:0001656	metanephros development	10/658	82/18862	0.000554875	0.00702942	0.00523449	2719/947/7490/2255/6943/2200/2737/130497/3207/1958	10
GO:0043502	BP	GO:0043502	regulation of muscle adaptation	11/658	97/18862	0.000560218	0.00705875	0.00525633	5997/9472/3479/29995/6442/221476/8013/5152/5999/9314/3488	11
GO:0046545	BP	GO:0046545	development of primary female sexual characteristics	11/658	97/18862	0.000560218	0.00705875	0.00525633	9510/6422/4327/5806/7490/10468/25976/6586/658/3952/116	11
GO:0006026	BP	GO:0006026	aminoglycan catabolic process	9/658	68/18862	0.00056791	0.00713637	0.00531413	4969/2719/1634/4958/6383/10894/10082/5549/2247	9
GO:0071900	BP	GO:0071900	regulation of protein serine/threonine kinase activity	32/658	492/18862	0.000577096	0.00720046	0.00536185	5997/6422/10979/2690/7057/93649/2255/4916/2260/3479/5577/54923/5999/4616/284340/1843/1026/3481/3356/2247/81617/3553/857/4920/1847/28984/54757/2810/2180/136/7161/8091	32
GO:0042178	BP	GO:0042178	xenobiotic catabolic process	4/658	12/18862	0.000580732	0.00720046	0.00536185	1244/1543/2180/2946	4
GO:0042308	BP	GO:0042308	negative regulation of protein import into nucleus	4/658	12/18862	0.000580732	0.00720046	0.00536185	948/55612/284/347	4
GO:0048266	BP	GO:0048266	behavioral response to pain	4/658	12/18862	0.000580732	0.00720046	0.00536185	7057/4914/644139/6335	4
GO:1904590	BP	GO:1904590	negative regulation of protein import	4/658	12/18862	0.000580732	0.00720046	0.00536185	948/55612/284/347	4
GO:1901136	BP	GO:1901136	carbohydrate derivative catabolic process	17/658	198/18862	0.000594809	0.00735544	0.00547726	5138/4969/4321/2719/1634/4958/6383/10894/10082/1807/5152/10846/5136/5549/56999/2247/1514	17
GO:1904705	BP	GO:1904705	regulation of vascular associated smooth muscle cell proliferation	10/658	83/18862	0.000611556	0.00752263	0.00560176	1264/9510/93649/3479/8013/1026/2247/2697/3162/3488	10
GO:1990874	BP	GO:1990874	vascular associated smooth muscle cell proliferation	10/658	83/18862	0.000611556	0.00752263	0.00560176	1264/9510/93649/3479/8013/1026/2247/2697/3162/3488	10
GO:0003180	BP	GO:0003180	aortic valve morphogenesis	6/658	31/18862	0.000615316	0.00752914	0.00560661	4772/6586/2006/6615/57057/23493	6
GO:0048730	BP	GO:0048730	epidermis morphogenesis	6/658	31/18862	0.000615316	0.00752914	0.00560661	10468/2255/9314/2252/6615/3488	6
GO:0016101	BP	GO:0016101	diterpenoid metabolic process	12/658	114/18862	0.000631636	0.0077086	0.00574025	2719/125/6383/10082/4023/338328/24/1543/4036/1558/8854/56603	12
GO:0048568	BP	GO:0048568	embryonic organ development	28/658	412/18862	0.000638154	0.00776781	0.00578434	6886/348093/2202/8076/84870/2255/6943/2200/2737/3217/57453/9021/2294/3481/4325/6615/57057/3549/4920/653/130497/58495/6911/3207/10265/23493/8854/9423	28
GO:0061383	BP	GO:0061383	trabecula morphogenesis	7/658	43/18862	0.000657206	0.00797889	0.00594152	7010/9510/6422/7049/653/58495/23493	7
GO:0019233	BP	GO:0019233	sensory perception of pain	11/658	99/18862	0.00066682	0.00807458	0.00601277	55273/55800/6347/3736/3356/4914/6387/7432/10874/6335/116	11
GO:0072073	BP	GO:0072073	kidney epithelium development	13/658	131/18862	0.000671731	0.00811297	0.00604136	6422/2719/947/7490/6943/2737/7482/3217/2247/2045/130497/3207/170690	13
GO:0003206	BP	GO:0003206	cardiac chamber morphogenesis	12/658	115/18862	0.000683359	0.0082321	0.00613007	7010/9510/7049/6586/2294/57057/653/1363/58495/4036/7137/23493	12
GO:0007162	BP	GO:0007162	negative regulation of cell adhesion	22/658	295/18862	0.000711599	0.0085502	0.00636694	10395/11170/654/2192/4321/7057/395/10391/4653/1012/284/2737/5270/9314/1843/90102/347/3549/6387/6695/28984/59341	22
GO:0010717	BP	GO:0010717	regulation of epithelial to mesenchymal transition	11/658	100/18862	0.000726141	0.00868046	0.00646394	6422/10979/147906/6615/90102/3553/653/58495/28984/114990/8313	11
GO:0007202	BP	GO:0007202	activation of phospholipase C activity	6/658	32/18862	0.000735224	0.00868046	0.00646394	552/395/6401/4909/4915/3356	6
GO:0016486	BP	GO:0016486	peptide hormone processing	6/658	32/18862	0.000735224	0.00868046	0.00646394	4803/1511/2028/1215/1514/5126	6
GO:0035767	BP	GO:0035767	endothelial cell chemotaxis	6/658	32/18862	0.000735224	0.00868046	0.00646394	64094/7057/3164/2260/1960/2247	6
GO:0048011	BP	GO:0048011	neurotrophin TRK receptor signaling pathway	6/658	32/18862	0.000735224	0.00868046	0.00646394	4803/4916/4909/4915/4914/55816	6
GO:0090075	BP	GO:0090075	relaxation of muscle	6/658	32/18862	0.000735224	0.00868046	0.00646394	5350/477/5997/3270/2934/2946	6
GO:0045765	BP	GO:0045765	regulation of angiogenesis	24/658	335/18862	0.000735475	0.00868046	0.00646394	64094/7010/9510/3678/6422/57381/7057/947/1634/1003/641700/577/9314/1215/56999/3952/2247/126393/3553/7424/1944/28984/3162/8091	24
GO:0009636	BP	GO:0009636	response to toxic substance	19/658	239/18862	0.000752637	0.00886059	0.00659807	4131/948/2878/6327/23135/3039/1244/3040/6280/1026/3048/3043/140803/5292/125336/1543/4489/2946/6335	19
GO:0003254	BP	GO:0003254	regulation of membrane depolarization	7/658	44/18862	0.000758356	0.00890543	0.00663146	2273/6327/1634/4653/8913/55800/2702	7
GO:0032387	BP	GO:0032387	negative regulation of intracellular transport	8/658	57/18862	0.000767633	0.00899173	0.00669573	5350/4131/948/1410/55612/284/3753/347	8
GO:0014743	BP	GO:0014743	regulation of muscle hypertrophy	9/658	71/18862	0.000782396	0.00911103	0.00678457	5997/9472/3479/29995/221476/8013/5152/5999/3488	9
GO:0050818	BP	GO:0050818	regulation of coagulation	9/658	71/18862	0.000782396	0.00911103	0.00678457	948/7057/947/7056/5270/7448/857/222537/1361	9
GO:0015908	BP	GO:0015908	fatty acid transport	14/658	150/18862	0.000783682	0.00911103	0.00678457	477/948/2167/552/7057/8399/5322/5320/624/4915/27165/2697/3553/2180	14
GO:0051952	BP	GO:0051952	regulation of amine transport	10/658	86/18862	0.000810987	0.00934439	0.00695834	3745/477/5997/51760/552/5999/3952/3356/6387/7432	10
GO:1901379	BP	GO:1901379	regulation of potassium ion transmembrane transport	10/658	86/18862	0.000810987	0.00934439	0.00695834	2273/845/287/9472/3779/5999/3753/3736/857/3788	10
GO:0010755	BP	GO:0010755	regulation of plasminogen activation	4/658	13/18862	0.00081578	0.00934439	0.00695834	7123/7057/5270/1361	4
GO:0016264	BP	GO:0016264	gap junction assembly	4/658	13/18862	0.00081578	0.00934439	0.00695834	2702/2697/3553/857	4
GO:0043568	BP	GO:0043568	positive regulation of insulin-like growth factor receptor signaling pathway	4/658	13/18862	0.00081578	0.00934439	0.00695834	367/3479/1001/3488	4
GO:1902043	BP	GO:1902043	positive regulation of extrinsic apoptotic signaling pathway via death domain receptors	4/658	13/18862	0.00081578	0.00934439	0.00695834	6422/7057/7078/658	4
GO:0090101	BP	GO:0090101	negative regulation of transmembrane receptor protein serine/threonine kinase signaling pathway	13/658	134/18862	0.000831756	0.00950403	0.00707722	64388/6422/348093/10468/8483/7049/2200/5654/91851/857/57057/4036/114990	13
GO:0051928	BP	GO:0051928	positive regulation of calcium ion transport	12/658	118/18862	0.000860267	0.00973015	0.0072456	387129/4638/815/287/9456/9472/6347/353514/857/6387/783/2946	12
GO:2000351	BP	GO:2000351	regulation of endothelial cell apoptotic process	8/658	58/18862	0.000863705	0.00973015	0.0072456	7010/7057/1003/641700/6347/284/28984/57124	8
GO:1903036	BP	GO:1903036	positive regulation of response to wounding	9/658	72/18862	0.000867031	0.00973015	0.0072456	64094/948/10979/7057/7056/4638/55612/7448/1361	9
GO:0045601	BP	GO:0045601	regulation of endothelial cell differentiation	7/658	45/18862	0.000871424	0.00973015	0.0072456	654/1003/55273/81575/1903/84913/3553	7
GO:0086009	BP	GO:0086009	membrane repolarization	7/658	45/18862	0.000871424	0.00973015	0.0072456	477/845/3741/287/9472/3753/857	7
GO:0030947	BP	GO:0030947	regulation of vascular endothelial growth factor receptor signaling pathway	6/658	33/18862	0.000872416	0.00973015	0.0072456	3690/3678/2255/7448/3553/7424	6
GO:0034368	BP	GO:0034368	protein-lipid complex remodeling	6/658	33/18862	0.000872416	0.00973015	0.0072456	4023/8399/338328/5322/5320/185	6
GO:0034369	BP	GO:0034369	plasma lipoprotein particle remodeling	6/658	33/18862	0.000872416	0.00973015	0.0072456	4023/8399/338328/5322/5320/185	6
GO:0035633	BP	GO:0035633	maintenance of blood-brain barrier	6/658	33/18862	0.000872416	0.00973015	0.0072456	58494/1003/1756/3908/284/2697	6
GO:0140448	BP	GO:0140448	signaling receptor ligand precursor processing	6/658	33/18862	0.000872416	0.00973015	0.0072456	4803/1511/2028/1215/1514/5126	6
GO:0031960	BP	GO:0031960	response to corticosteroid	14/658	152/18862	0.00089285	0.00993429	0.00739761	11170/654/590/552/6586/1244/1843/1026/266743/687/218/1036/2354/116	14
GO:0036293	BP	GO:0036293	response to decreased oxygen levels	25/658	360/18862	0.000900228	0.00999253	0.00744098	7010/6422/1410/7057/6517/947/3741/93649/81575/7049/3779/56776/3952/4929/218/857/212/7424/6387/1543/4352/28984/3162/114990/1958	25
GO:0072593	BP	GO:0072593	reactive oxygen species metabolic process	21/658	281/18862	0.000907	0.0100438	0.00747915	948/2878/1410/7057/5806/947/3039/3040/9314/3952/1026/3048/3043/27165/1191/5166/185/3553/857/1543/124056	21
GO:0034766	BP	GO:0034766	negative regulation of ion transmembrane transport	12/658	119/18862	0.000927113	0.0102364	0.00762256	5350/477/5997/845/7057/5999/3753/3952/3553/857/130497/2946	12
GO:0060284	BP	GO:0060284	regulation of cell development	31/658	485/18862	0.000928798	0.0102364	0.00762256	4803/4131/56920/10979/2192/1003/443/4653/5649/23500/5139/3479/2200/2737/1903/5270/5802/4915/3553/2045/7424/6387/4036/4352/6911/7161/3207/23493/9423/8313/116	31
GO:0032526	BP	GO:0032526	response to retinoic acid	11/658	103/18862	0.000930978	0.0102364	0.00762256	654/6096/7483/9314/1843/3952/2697/57795/130497/8854/56603	11
GO:1901342	BP	GO:1901342	regulation of vasculature development	24/658	341/18862	0.000940998	0.0103222	0.00768647	64094/7010/9510/3678/6422/57381/7057/947/1634/1003/641700/577/9314/1215/56999/3952/2247/126393/3553/7424/1944/28984/3162/8091	24
GO:0010976	BP	GO:0010976	positive regulation of neuron projection development	14/658	153/18862	0.00095207	0.0103947	0.00774048	5997/257194/5649/9638/4916/1809/1272/6280/4915/4914/4920/653/55714/116	14
GO:0044409	BP	GO:0044409	entry into host	14/658	153/18862	0.00095207	0.0103947	0.00774048	3690/3678/5806/4360/30835/3356/857/222537/3694/2934/11074/2219/1514/56649	14
GO:0045428	BP	GO:0045428	regulation of nitric oxide biosynthetic process	8/658	59/18862	0.000969186	0.0104842	0.00780708	948/5806/947/9314/3043/1191/3553/857	8
GO:1902041	BP	GO:1902041	regulation of extrinsic apoptotic signaling pathway via death domain receptors	8/658	59/18862	0.000969186	0.0104842	0.00780708	6422/7057/7078/23017/658/85450/653/3162	8
GO:0001708	BP	GO:0001708	cell fate specification	10/658	88/18862	0.000971505	0.0104842	0.00780708	367/2737/50937/2247/54845/57057/50846/3549/6911/3207	10
GO:0010232	BP	GO:0010232	vascular transport	10/658	88/18862	0.000971505	0.0104842	0.00780708	477/948/552/6517/10060/1244/4037/6515/2697/4036	10
GO:0072080	BP	GO:0072080	nephron tubule development	10/658	88/18862	0.000971505	0.0104842	0.00780708	2719/7490/6943/2737/7482/3217/2247/130497/3207/170690	10
GO:0002064	BP	GO:0002064	epithelial cell development	17/658	207/18862	0.000979363	0.0104961	0.00781594	5138/654/1003/367/59/1903/7111/7431/5802/1026/4914/340547/3553/3549/653/2810/26084	17
GO:0034764	BP	GO:0034764	positive regulation of transmembrane transport	17/658	207/18862	0.000979363	0.0104961	0.00781594	2719/5348/387129/1756/5649/287/9472/3479/6347/8013/3779/3753/3736/783/2180/644139/2946	17
GO:0034767	BP	GO:0034767	positive regulation of ion transmembrane transport	17/658	207/18862	0.000979363	0.0104961	0.00781594	2719/5348/387129/1756/5649/287/9472/3479/6347/8013/3779/3753/3736/783/2180/644139/2946	17
GO:1905952	BP	GO:1905952	regulation of lipid localization	16/658	189/18862	0.000990637	0.0105925	0.00788779	3690/477/948/654/552/7057/10351/4023/8399/3952/64240/185/3553/857/2180/26154	16
GO:0050873	BP	GO:0050873	brown fat cell differentiation	7/658	46/18862	0.000997374	0.010625	0.00791194	5997/2167/6517/64641/252995/3952/5292	7
GO:0034763	BP	GO:0034763	negative regulation of transmembrane transport	12/658	120/18862	0.000998229	0.010625	0.00791194	5350/477/5997/845/7057/5999/3753/3952/3553/857/130497/2946	12
GO:0051017	BP	GO:0051017	actin filament bundle assembly	14/658	154/18862	0.00101456	0.0107069	0.00797294	10395/11170/6422/10979/395/171024/10391/4653/1809/22899/2006/56776/90102/28984	14
GO:0060571	BP	GO:0060571	morphogenesis of an epithelial fold	5/658	23/18862	0.00101511	0.0107069	0.00797294	367/2255/7482/653/58495	5
GO:0061050	BP	GO:0061050	regulation of cell growth involved in cardiac muscle cell development	5/658	23/18862	0.00101511	0.0107069	0.00797294	5997/9472/3479/221476/5999	5
GO:2000353	BP	GO:2000353	positive regulation of endothelial cell apoptotic process	5/658	23/18862	0.00101511	0.0107069	0.00797294	7057/641700/6347/28984/57124	5
GO:0060306	BP	GO:0060306	regulation of membrane repolarization	6/658	34/18862	0.00102851	0.0108237	0.00805993	845/3741/287/9472/3753/857	6
GO:0015849	BP	GO:0015849	organic acid transport	23/658	324/18862	0.00106279	0.0111593	0.00830979	477/5997/948/2167/552/7057/8399/1244/1811/57709/5999/9673/5322/5320/624/3952/4915/27165/2697/3553/4036/345274/2180	23
GO:0070482	BP	GO:0070482	response to oxygen levels	26/658	385/18862	0.00107596	0.0112722	0.00839391	7010/6422/1410/7057/6517/947/3741/93649/81575/7049/3779/56776/3952/1026/4929/218/857/212/7424/6387/1543/4352/28984/3162/114990/1958	26
GO:0071375	BP	GO:0071375	cellular response to peptide hormone stimulus	23/658	325/18862	0.00110725	0.0115073	0.00856895	9340/4131/111/2690/6517/8835/3164/815/5577/9365/4023/2200/8013/9021/2538/3952/3481/5166/185/4929/3553/857/534	23
GO:0009266	BP	GO:0009266	response to temperature stimulus	18/658	228/18862	0.00111	0.0115073	0.00856895	26353/1410/7057/947/815/286133/3479/4023/1244/1026/3356/4914/6387/1361/3162/113278/644139/59341	18
GO:0009214	BP	GO:0009214	cyclic nucleotide catabolic process	4/658	14/18862	0.00111074	0.0115073	0.00856895	5138/5152/10846/5136	4
GO:0050966	BP	GO:0050966	detection of mechanical stimulus involved in sensory perception of pain	4/658	14/18862	0.00111074	0.0115073	0.00856895	3736/3356/4914/6387	4
GO:0072498	BP	GO:0072498	embryonic skeletal joint development	4/658	14/18862	0.00111074	0.0115073	0.00856895	7483/3549/130497/3207	4
GO:0051896	BP	GO:0051896	regulation of protein kinase B signaling	19/658	247/18862	0.00111428	0.0115183	0.00857717	7010/10979/7057/4653/2255/4916/2260/9365/284/9314/3952/4915/3481/2252/4914/2247/2250/4036/3488	19
GO:0060326	BP	GO:0060326	cell chemotaxis	22/658	306/18862	0.00114868	0.0118343	0.00881246	64094/7057/3164/2260/6347/57007/6358/1960/1435/284340/1843/6280/3579/2247/185/6355/7424/9023/6279/6387/5473/3577	22
GO:0032368	BP	GO:0032368	regulation of lipid transport	14/658	156/18862	0.00114992	0.0118343	0.00881246	3690/477/654/552/7057/10351/8399/3952/64240/185/3553/857/2180/26154	14
GO:0035249	BP	GO:0035249	synaptic transmission glutamatergic	10/658	90/18862	0.00115716	0.0118565	0.00882897	477/22871/5649/9456/6347/5270/3356/4914/4920/116	10
GO:0061326	BP	GO:0061326	renal tubule development	10/658	90/18862	0.00115716	0.0118565	0.00882897	2719/7490/6943/2737/7482/3217/2247/130497/3207/170690	10
GO:0072009	BP	GO:0072009	nephron epithelium development	11/658	106/18862	0.00118142	0.0120784	0.00899425	2719/947/7490/6943/2737/7482/3217/2247/130497/3207/170690	11
GO:0034367	BP	GO:0034367	protein-containing complex remodeling	6/658	35/18862	0.00120518	0.0122944	0.00915506	4023/8399/338328/5322/5320/185	6
GO:0080164	BP	GO:0080164	regulation of nitric oxide metabolic process	8/658	61/18862	0.00121101	0.0123001	0.0091593	948/5806/947/9314/3043/1191/3553/857	8
GO:1905330	BP	GO:1905330	regulation of morphogenesis of an epithelium	8/658	61/18862	0.00121101	0.0123001	0.0091593	6422/367/2255/7482/3217/2252/2247/2697	8
GO:0060538	BP	GO:0060538	skeletal muscle organ development	14/658	157/18862	0.00122309	0.0123957	0.00923053	11149/1634/7490/93649/9456/6943/50937/2006/3481/857/64208/1271/1958/56603	14
GO:1901654	BP	GO:1901654	response to ketone	16/658	193/18862	0.00123594	0.0124245	0.00925198	5350/6422/111/552/7057/367/7049/6586/1244/9314/1843/1026/266743/687/857/2354	16
GO:0042476	BP	GO:0042476	odontogenesis	12/658	123/18862	0.00123931	0.0124245	0.00925198	947/11096/10468/2255/2737/5654/1435/130497/3694/54757/8313/340419	12
GO:0051897	BP	GO:0051897	positive regulation of protein kinase B signaling	15/658	175/18862	0.00124291	0.0124245	0.00925198	7010/10979/7057/4653/2255/2260/9365/284/3952/3481/2252/2247/2250/4036/3488	15
GO:0003094	BP	GO:0003094	glomerular filtration	5/658	24/18862	0.00124581	0.0124245	0.00925198	947/10391/4162/2702/2697	5
GO:0003272	BP	GO:0003272	endocardial cushion formation	5/658	24/18862	0.00124581	0.0124245	0.00925198	55273/6615/57057/653/23493	5
GO:0016540	BP	GO:0016540	protein autoprocessing	5/658	24/18862	0.00124581	0.0124245	0.00925198	1510/50846/3549/1514/5126	5
GO:0086064	BP	GO:0086064	cell communication by electrical coupling involved in cardiac conduction	5/658	24/18862	0.00124581	0.0124245	0.00925198	477/3270/2702/2697/857	5
GO:0032970	BP	GO:0032970	regulation of actin filament-based process	26/658	389/18862	0.00124725	0.0124245	0.00925198	5350/477/10395/25802/7010/11170/6422/10979/395/171024/10391/4653/822/287/4916/2702/22899/5999/6712/7111/2006/90102/857/6387/2934/28984	26
GO:0007623	BP	GO:0007623	circadian rhythm	17/658	212/18862	0.00127264	0.0126235	0.00940015	22871/4783/3400/6096/285382/9099/1960/3952/4915/4914/687/1390/10135/9956/10874/5730/1958	17
GO:0071805	BP	GO:0071805	potassium ion transmembrane transport	17/658	212/18862	0.00127264	0.0126235	0.00940015	2273/3745/477/3782/845/10060/3741/287/9472/3779/5999/3753/3736/857/3783/3768/3788	17
GO:0048640	BP	GO:0048640	negative regulation of developmental growth	11/658	107/18862	0.00127628	0.0126328	0.00940704	5997/56920/8835/221476/5999/5802/1026/2697/2045/7161/9423	11
GO:0052372	BP	GO:0052372	modulation by symbiont of entry into host	7/658	48/18862	0.00129195	0.0127608	0.00950237	5806/857/222537/2934/11074/2219/56649	7
GO:0051494	BP	GO:0051494	negative regulation of cytoskeleton organization	14/658	158/18862	0.00130011	0.0127872	0.00952202	10395/25802/4131/395/1003/10391/4653/822/100505385/6712/7111/90102/89795/2934	14
GO:0061572	BP	GO:0061572	actin filament bundle organization	14/658	158/18862	0.00130011	0.0127872	0.00952202	10395/11170/6422/10979/395/171024/10391/4653/1809/22899/2006/56776/90102/28984	14
GO:1902903	BP	GO:1902903	regulation of supramolecular fiber organization	25/658	370/18862	0.0013212	0.0129672	0.0096561	10395/25802/4131/6422/10979/1410/395/171024/1003/10391/4653/822/4130/22899/5999/6712/7111/2006/1191/90102/6387/89795/2934/28984/59341	25
GO:0006721	BP	GO:0006721	terpenoid metabolic process	12/658	124/18862	0.00132966	0.0130228	0.0096975	2719/125/6383/10082/4023/338328/24/1543/4036/1558/8854/56603	12
GO:1904064	BP	GO:1904064	positive regulation of cation transmembrane transport	13/658	141/18862	0.00133289	0.0130271	0.00970068	5348/387129/1756/5649/287/9472/6347/3779/3753/3736/783/644139/2946	13
GO:0042698	BP	GO:0042698	ovulation cycle	8/658	62/18862	0.00134873	0.0131269	0.00977499	9510/4327/5806/6586/658/3952/7079/1958	8
GO:1901016	BP	GO:1901016	regulation of potassium ion transmembrane transporter activity	8/658	62/18862	0.00134873	0.0131269	0.00977499	2273/845/287/9472/3753/3736/857/3788	8
GO:0051147	BP	GO:0051147	regulation of muscle cell differentiation	14/658	159/18862	0.00138115	0.0134114	0.00998683	5997/4773/348093/93649/9472/4772/3479/221476/5999/50937/1491/3481/23493/56603	14
GO:0015850	BP	GO:0015850	organic hydroxy compound transport	20/658	271/18862	0.00138371	0.0134114	0.00998683	3745/3690/948/654/51760/10351/8399/1244/364/3952/3356/64240/1191/185/857/6530/6387/7432/345274/26154	20
GO:0003176	BP	GO:0003176	aortic valve development	6/658	36/18862	0.00140415	0.0135812	0.0101133	4772/6586/2006/6615/57057/23493	6
GO:0071902	BP	GO:0071902	positive regulation of protein serine/threonine kinase activity	22/658	311/18862	0.00141365	0.0136448	0.0101607	10979/2690/7057/2255/4916/2260/3479/4616/284340/3481/3356/2247/81617/3553/4920/1847/28984/54757/2180/136/7161/8091	22
GO:0044344	BP	GO:0044344	cellular response to fibroblast growth factor stimulus	13/658	142/18862	0.00142162	0.0136934	0.0101968	64094/6422/7057/3164/2255/2260/6347/9365/1960/2252/2247/54845/2250	13
GO:0010038	BP	GO:0010038	response to metal ion	24/658	352/18862	0.00144881	0.0138979	0.0103491	6263/5350/22871/654/51760/2167/845/7057/8437/8913/9456/79901/1244/3779/1843/3736/8912/857/6279/2934/1543/3162/2354/4489	24
GO:0051271	BP	GO:0051271	negative regulation of cellular component movement	24/658	352/18862	0.00144881	0.0138979	0.0103491	5801/10395/6422/2192/7057/127435/1634/93649/1809/6347/7049/9314/1843/56999/2247/2697/90102/347/653/6387/89795/28984/3162/3488	24
GO:0032330	BP	GO:0032330	regulation of chondrocyte differentiation	7/658	49/18862	0.00146269	0.0139735	0.0104054	654/2202/7483/658/2737/3207/8313	7
GO:0060043	BP	GO:0060043	regulation of cardiac muscle cell proliferation	7/658	49/18862	0.00146269	0.0139735	0.0104054	7049/2247/2697/5292/57057/7161/23493	7
GO:0050680	BP	GO:0050680	negative regulation of epithelial cell proliferation	14/658	160/18862	0.00146637	0.01398	0.0104102	6422/7057/2719/367/6347/7049/84913/687/2697/857/1361/28984/2810/58189	14
GO:0015671	BP	GO:0015671	oxygen transport	4/658	15/18862	0.00147312	0.0140157	0.0104368	3039/3040/3048/3043	4
GO:0050927	BP	GO:0050927	positive regulation of positive chemotaxis	5/658	25/18862	0.00151305	0.0143371	0.0106762	2255/4916/1012/7424/6387	5
GO:0097205	BP	GO:0097205	renal filtration	5/658	25/18862	0.00151305	0.0143371	0.0106762	947/10391/4162/2702/2697	5
GO:0050886	BP	GO:0050886	endocrine process	9/658	78/18862	0.00154451	0.0146055	0.010876	1511/654/552/2028/1215/3952/2697/185/3553	9
GO:0030307	BP	GO:0030307	positive regulation of cell growth	14/658	161/18862	0.00155593	0.0146837	0.0109343	4803/4131/6422/51760/552/8437/9211/9472/3479/6280/6279/6387/2810/9423	14
GO:0015837	BP	GO:0015837	amine transport	10/658	94/18862	0.00161549	0.0151843	0.0113071	3745/477/5997/51760/552/5999/3952/3356/6387/7432	10
GO:1904035	BP	GO:1904035	regulation of epithelial cell apoptotic process	10/658	94/18862	0.00161549	0.0151843	0.0113071	7010/7057/1003/641700/6347/284/2934/28984/3162/57124	10
GO:0010837	BP	GO:0010837	regulation of keratinocyte proliferation	6/658	37/18862	0.00162721	0.0152331	0.0113434	2255/1001/2252/687/58495/2810	6
GO:0043949	BP	GO:0043949	regulation of cAMP-mediated signaling	6/658	37/18862	0.00162721	0.0152331	0.0113434	5138/5997/122042/5139/5577/116	6
GO:0035296	BP	GO:0035296	regulation of tube diameter	12/658	127/18862	0.00163392	0.015234	0.0113441	477/5997/552/3741/59/2702/624/3952/3356/2697/185/857	12
GO:0097746	BP	GO:0097746	blood vessel diameter maintenance	12/658	127/18862	0.00163392	0.015234	0.0113441	477/5997/552/3741/59/2702/624/3952/3356/2697/185/857	12
GO:0097191	BP	GO:0097191	extrinsic apoptotic signaling pathway	17/658	217/18862	0.00163712	0.015234	0.0113441	4803/6422/8406/7057/7078/367/23017/2255/2260/3479/658/2070/85450/3553/857/653/3162	17
GO:0002931	BP	GO:0002931	response to ischemia	7/658	50/18862	0.00165052	0.0153281	0.0114141	11149/815/23017/1435/2697/857/1958	7
GO:0071300	BP	GO:0071300	cellular response to retinoic acid	8/658	64/18862	0.00166139	0.0153679	0.0114438	6096/7483/9314/3952/57795/130497/8854/56603	8
GO:0072577	BP	GO:0072577	endothelial cell apoptotic process	8/658	64/18862	0.00166139	0.0153679	0.0114438	7010/7057/1003/641700/6347/284/28984/57124	8
GO:0001764	BP	GO:0001764	neuron migration	13/658	145/18862	0.00171773	0.0157891	0.0117574	4131/5649/815/2260/2823/84623/4915/4929/57057/6387/9201/6695/9423	13
GO:1903169	BP	GO:1903169	regulation of calcium ion transmembrane transport	13/658	145/18862	0.00171773	0.0157891	0.0117574	5350/477/845/387129/3270/1756/287/9472/54923/785/783/56704/2946	13
GO:0097529	BP	GO:0097529	myeloid leukocyte migration	17/658	218/18862	0.00171968	0.0157891	0.0117574	7057/6347/3554/6358/1435/284340/1843/6280/3579/6355/4920/7424/6279/6387/7499/5473/3577	17
GO:0022612	BP	GO:0022612	gland morphogenesis	11/658	111/18862	0.00172048	0.0157891	0.0117574	6422/367/2255/2737/1435/2252/857/1361/3488/5268/9423	11
GO:0035150	BP	GO:0035150	regulation of tube size	12/658	128/18862	0.00174724	0.0159388	0.0118689	477/5997/552/3741/59/2702/624/3952/3356/2697/185/857	12
GO:0032602	BP	GO:0032602	chemokine production	10/658	95/18862	0.00175046	0.0159388	0.0118689	2532/4023/9314/6280/3553/347/6279/3162/116/1958	10
GO:0035282	BP	GO:0035282	segmentation	10/658	95/18862	0.00175046	0.0159388	0.0118689	6422/7490/2294/4222/4920/130497/6911/3234/8854/8313	10
GO:0060840	BP	GO:0060840	artery development	10/658	95/18862	0.00175046	0.0159388	0.0118689	5138/4638/93649/2702/2737/2294/56999/3952/4036/23493	10
GO:0010466	BP	GO:0010466	negative regulation of peptidase activity	19/658	257/18862	0.00176648	0.0160532	0.0119541	4803/1410/7057/2719/7078/80760/221476/5270/27151/9314/7980/7448/6690/8740/6695/2810/7079/5268/58189	19
GO:0048562	BP	GO:0048562	embryonic organ morphogenesis	20/658	277/18862	0.0017957	0.016287	0.0121282	348093/2202/8076/2255/6943/2200/2737/3217/57453/2294/4325/57057/3549/4920/130497/58495/6911/3207/10265/9423	20
GO:0003156	BP	GO:0003156	regulation of animal organ formation	5/658	26/18862	0.00182016	0.0164132	0.0122221	7490/367/2255/7482/3207	5
GO:0050926	BP	GO:0050926	regulation of positive chemotaxis	5/658	26/18862	0.00182016	0.0164132	0.0122221	2255/4916/1012/7424/6387	5
GO:1905063	BP	GO:1905063	regulation of vascular associated smooth muscle cell differentiation	5/658	26/18862	0.00182016	0.0164132	0.0122221	4773/93649/4772/1491/23493	5
GO:0030514	BP	GO:0030514	negative regulation of BMP signaling pathway	7/658	51/18862	0.00185657	0.0166769	0.0124186	64388/6422/348093/2200/5654/91851/4036	7
GO:0071715	BP	GO:0071715	icosanoid transport	7/658	51/18862	0.00185657	0.0166769	0.0124186	8399/1244/5322/5320/624/3952/3553	7
GO:0038179	BP	GO:0038179	neurotrophin signaling pathway	6/658	38/18862	0.0018762	0.0167886	0.0125017	4803/4916/4909/4915/4914/55816	6
GO:0045429	BP	GO:0045429	positive regulation of nitric oxide biosynthetic process	6/658	38/18862	0.0018762	0.0167886	0.0125017	948/5806/9314/3043/1191/3553	6
GO:0003300	BP	GO:0003300	cardiac muscle hypertrophy	10/658	96/18862	0.00189441	0.0168867	0.0125748	5997/9472/3479/29995/221476/8013/5152/5999/3952/23493	10
GO:0048661	BP	GO:0048661	positive regulation of smooth muscle cell proliferation	10/658	96/18862	0.00189441	0.0168867	0.0125748	9510/348093/7057/3479/8013/1012/2247/2697/3162/3488	10
GO:0072109	BP	GO:0072109	glomerular mesangium development	4/658	16/18862	0.00191037	0.0169965	0.0126565	947/7490/59/1958	4
GO:0007584	BP	GO:0007584	response to nutrient	14/658	165/18862	0.00196104	0.017414	0.0129674	4131/6422/590/4023/3952/64240/5292/218/2934/1543/3162/2180/8854/56603	14
GO:0140353	BP	GO:0140353	lipid export from cell	9/658	81/18862	0.00201504	0.0178596	0.0132992	654/552/8399/3952/4915/27165/2697/185/3553	9
GO:0030193	BP	GO:0030193	regulation of blood coagulation	8/658	66/18862	0.00202876	0.0179131	0.013339	948/7057/947/7056/5270/7448/857/1361	8
GO:0061035	BP	GO:0061035	regulation of cartilage development	8/658	66/18862	0.00202876	0.0179131	0.013339	654/2202/7483/658/2737/3952/3207/8313	8
GO:0002040	BP	GO:0002040	sprouting angiogenesis	15/658	184/18862	0.00204324	0.0180068	0.0134088	7010/3678/57381/7057/3164/84870/1012/284/9314/1960/56999/2247/185/7424/3162	15
GO:0071774	BP	GO:0071774	response to fibroblast growth factor	13/658	148/18862	0.00206311	0.0181134	0.0134883	64094/6422/7057/3164/2255/2260/6347/9365/1960/2252/2247/54845/2250	13
GO:0097530	BP	GO:0097530	granulocyte migration	13/658	148/18862	0.00206311	0.0181134	0.0134883	7057/6347/3554/6358/1435/284340/6280/3579/6355/6279/7499/5473/3577	13
GO:0048469	BP	GO:0048469	cell maturation	14/658	166/18862	0.00207493	0.0181829	0.01354	6886/122042/4653/5139/577/1811/1026/5745/6690/4929/3549/30813/6911/2038	14
GO:0050819	BP	GO:0050819	negative regulation of coagulation	7/658	52/18862	0.00208202	0.0182108	0.0135608	7057/947/7056/5270/7448/222537/1361	7
GO:0007224	BP	GO:0007224	smoothened signaling pathway	12/658	131/18862	0.00212656	0.0184953	0.0137726	6422/2719/2255/2737/5270/50937/2294/80274/50846/3549/4920/2619	12
GO:0007292	BP	GO:0007292	female gamete generation	12/658	131/18862	0.00212656	0.0184953	0.0137726	5997/9510/4327/5806/122042/5139/7130/3479/658/56776/3952/3549	12
GO:0003231	BP	GO:0003231	cardiac ventricle development	11/658	114/18862	0.00213042	0.0184953	0.0137726	5138/93649/2702/7049/6586/2294/57057/1363/4036/7137/23493	11
GO:0055007	BP	GO:0055007	cardiac muscle cell differentiation	11/658	114/18862	0.00213042	0.0184953	0.0137726	4629/11149/5997/7490/93649/9472/3479/23135/221476/5999/23493	11
GO:0030049	BP	GO:0030049	muscle filament sliding	6/658	39/18862	0.00215298	0.0185874	0.0138412	1674/1756/7169/7111/7431/7137	6
GO:0033275	BP	GO:0033275	actin-myosin filament sliding	6/658	39/18862	0.00215298	0.0185874	0.0138412	1674/1756/7169/7111/7431/7137	6
GO:1904407	BP	GO:1904407	positive regulation of nitric oxide metabolic process	6/658	39/18862	0.00215298	0.0185874	0.0138412	948/5806/9314/3043/1191/3553	6
GO:0031069	BP	GO:0031069	hair follicle morphogenesis	5/658	27/18862	0.00217054	0.0187043	0.0139283	10468/2255/2252/6615/3488	5
GO:0034394	BP	GO:0034394	protein localization to cell surface	8/658	67/18862	0.00223494	0.0191531	0.0142625	287/2255/4130/284/338328/2252/2219/26154	8
GO:0050918	BP	GO:0050918	positive chemotaxis	8/658	67/18862	0.00223494	0.0191531	0.0142625	2255/4916/1012/284/2252/2247/7424/6387	8
GO:1900046	BP	GO:1900046	regulation of hemostasis	8/658	67/18862	0.00223494	0.0191531	0.0142625	948/7057/947/7056/5270/7448/857/1361	8
GO:0010977	BP	GO:0010977	negative regulation of neuron projection development	12/658	132/18862	0.00226702	0.0193924	0.0144406	22871/56920/1809/7025/56963/7431/5802/2045/6695/6911/59341/9423	12
GO:2001234	BP	GO:2001234	negative regulation of apoptotic signaling pathway	17/658	224/18862	0.00229212	0.0195712	0.0145737	7057/367/23017/2255/3479/57007/2070/624/1491/1191/85450/6615/4929/3553/653/6387/3162	17
GO:0055006	BP	GO:0055006	cardiac cell development	9/658	83/18862	0.00238765	0.0202978	0.0151149	4629/11149/5997/9472/3479/221476/7049/5999/23493	9
GO:0070509	BP	GO:0070509	calcium ion import	9/658	83/18862	0.00238765	0.0202978	0.0151149	5350/8913/9456/6347/8912/6690/6387/783/59341	9
GO:0070588	BP	GO:0070588	calcium ion transmembrane transport	21/658	304/18862	0.00239028	0.0202978	0.0151149	6263/5350/477/845/387129/3270/1756/8913/287/9472/54923/2823/785/3356/8912/2247/140803/783/56704/2946/59341	21
GO:2000146	BP	GO:2000146	negative regulation of cell motility	23/658	345/18862	0.00239934	0.0203377	0.0151446	5801/10395/6422/2192/7057/127435/1634/93649/1809/6347/9314/1843/56999/2247/2697/90102/347/653/6387/89795/28984/3162/3488	23
GO:0003184	BP	GO:0003184	pulmonary valve morphogenesis	4/658	17/18862	0.00242986	0.0203741	0.0151717	4772/2702/57057/23493	4
GO:0015732	BP	GO:0015732	prostaglandin transport	4/658	17/18862	0.00242986	0.0203741	0.0151717	8399/1244/3952/3553	4
GO:0032332	BP	GO:0032332	positive regulation of chondrocyte differentiation	4/658	17/18862	0.00242986	0.0203741	0.0151717	654/658/2737/3207	4
GO:0034374	BP	GO:0034374	low-density lipoprotein particle remodeling	4/658	17/18862	0.00242986	0.0203741	0.0151717	8399/5322/5320/185	4
GO:0046068	BP	GO:0046068	cGMP metabolic process	4/658	17/18862	0.00242986	0.0203741	0.0151717	5138/5152/10846/5136	4
GO:2000811	BP	GO:2000811	negative regulation of anoikis	4/658	17/18862	0.00242986	0.0203741	0.0151717	3678/4915/5166/857	4
GO:0010611	BP	GO:0010611	regulation of cardiac muscle hypertrophy	8/658	68/18862	0.00245721	0.0205484	0.0153015	5997/9472/3479/29995/221476/8013/5152/5999	8
GO:1904037	BP	GO:1904037	positive regulation of epithelial cell apoptotic process	6/658	40/18862	0.00245946	0.0205484	0.0153015	7057/641700/6347/2934/28984/57124	6
GO:0008584	BP	GO:0008584	male gonad development	12/658	134/18862	0.0025707	0.0213629	0.015908	6422/122042/7490/367/3206/6943/7482/4914/10046/50846/4036/3207	12
GO:0035107	BP	GO:0035107	appendage morphogenesis	12/658	134/18862	0.0025707	0.0213629	0.015908	2719/3206/2255/658/2737/3549/4920/130497/3207/8854/340419/56603	12
GO:0035108	BP	GO:0035108	limb morphogenesis	12/658	134/18862	0.0025707	0.0213629	0.015908	2719/3206/2255/658/2737/3549/4920/130497/3207/8854/340419/56603	12
GO:0008625	BP	GO:0008625	extrinsic apoptotic signaling pathway via death domain receptors	9/658	84/18862	0.00259342	0.0215134	0.01602	4803/6422/7057/7078/23017/658/85450/653/3162	9
GO:0030534	BP	GO:0030534	adult behavior	11/658	117/18862	0.00261632	0.0216648	0.0161328	477/80243/9456/4852/6712/4909/7111/3952/3356/4929/6387	11
GO:0043405	BP	GO:0043405	regulation of MAP kinase activity	21/658	307/18862	0.0026859	0.0222015	0.0165324	5997/6422/2690/7057/2255/4916/2260/3479/54923/5999/4616/284340/1843/3356/2247/3553/857/4920/1847/136/7161	21
GO:0046546	BP	GO:0046546	development of primary male sexual characteristics	12/658	135/18862	0.0027345	0.0225633	0.0168018	6422/122042/7490/367/3206/6943/7482/4914/10046/50846/4036/3207	12
GO:2000379	BP	GO:2000379	positive regulation of reactive oxygen species metabolic process	10/658	101/18862	0.00276422	0.0227682	0.0169544	948/7057/5806/9314/3952/1026/3043/1191/185/3553	10
GO:0071674	BP	GO:0071674	mononuclear cell migration	15/658	190/18862	0.00278535	0.0228413	0.0170089	58494/7057/6347/6358/1435/284340/1843/3579/347/6355/653/9023/6387/7499/3577	15
GO:0003014	BP	GO:0003014	renal system process	11/658	118/18862	0.00279684	0.0228413	0.0170089	111/552/947/10391/4162/5577/2702/3043/2697/185/2934	11
GO:0017158	BP	GO:0017158	regulation of calcium ion-dependent exocytosis	6/658	41/18862	0.0027976	0.0228413	0.0170089	3745/51760/8913/114088/8447/8912	6
GO:0033173	BP	GO:0033173	calcineurin-NFAT signaling cascade	6/658	41/18862	0.0027976	0.0228413	0.0170089	4773/9472/4772/3479/29995/1827	6
GO:0046596	BP	GO:0046596	regulation of viral entry into host cell	6/658	41/18862	0.0027976	0.0228413	0.0170089	5806/222537/2934/11074/2219/56649	6
GO:0007193	BP	GO:0007193	adenylate cyclase-inhibiting G protein-coupled receptor signaling pathway	9/658	85/18862	0.00281298	0.0228868	0.0170427	5138/5997/111/122042/9590/5064/3360/1903/1129	9
GO:1901879	BP	GO:1901879	regulation of protein depolymerization	9/658	85/18862	0.00281298	0.0228868	0.0170427	25802/4131/822/4130/6712/7111/89795/2934/59341	9
GO:0051346	BP	GO:0051346	negative regulation of hydrolase activity	28/658	456/18862	0.00286105	0.0232373	0.0173038	5350/4803/5997/1410/7057/2719/7078/5806/815/80760/221476/57709/5502/5270/27151/9314/7980/7448/6690/392617/8740/6695/2810/7079/5268/7137/58189/116	28
GO:0070374	BP	GO:0070374	positive regulation of ERK1 and ERK2 cascade	16/658	210/18862	0.00292592	0.0237228	0.0176653	7010/948/10979/9590/2255/6347/57007/284/6358/5322/5320/3356/4914/2247/6355/116	16
GO:0030336	BP	GO:0030336	negative regulation of cell migration	22/658	330/18862	0.00294989	0.0238629	0.0177696	5801/10395/6422/7057/127435/1634/93649/1809/6347/9314/1843/56999/2247/2697/90102/347/653/6387/89795/28984/3162/3488	22
GO:0051145	BP	GO:0051145	smooth muscle cell differentiation	8/658	70/18862	0.00295343	0.0238629	0.0177696	4773/348093/93649/2255/4772/2294/1491/23493	8
GO:0032231	BP	GO:0032231	regulation of actin filament bundle assembly	10/658	102/18862	0.00297142	0.0239667	0.0178469	10395/6422/10979/395/171024/10391/4653/22899/90102/28984	10
GO:0120254	BP	GO:0120254	olefinic compound metabolic process	11/658	119/18862	0.00298728	0.024053	0.0179112	654/8399/8912/653/1543/1558/2180/5730/2946/8854/1958	11
GO:0002523	BP	GO:0002523	leukocyte migration involved in inflammatory response	4/658	18/18862	0.00303877	0.0243237	0.0181127	6401/6280/114548/6279	4
GO:0032026	BP	GO:0032026	response to magnesium ion	4/658	18/18862	0.00303877	0.0243237	0.0181127	6263/654/7057/3736	4
GO:0033189	BP	GO:0033189	response to vitamin A	4/658	18/18862	0.00303877	0.0243237	0.0181127	4131/1543/8854/56603	4
GO:0051781	BP	GO:0051781	positive regulation of cell division	9/658	86/18862	0.00304698	0.0243237	0.0181127	6886/3481/2252/2247/2250/3553/7424/346389/5473	9
GO:0060021	BP	GO:0060021	roof of mouth development	9/658	86/18862	0.00304698	0.0243237	0.0181127	6943/7049/25976/54796/2737/64651/6615/130497/3694	9
GO:0003197	BP	GO:0003197	endocardial cushion development	6/658	42/18862	0.00316935	0.0252142	0.0187759	55273/2294/6615/57057/653/23493	6
GO:0048806	BP	GO:0048806	genitalia development	6/658	42/18862	0.00316935	0.0252142	0.0187759	654/7490/367/2255/4920/4036	6
GO:2001237	BP	GO:2001237	negative regulation of extrinsic apoptotic signaling pathway	10/658	103/18862	0.00319082	0.025301	0.0188405	7057/367/23017/2255/3479/2070/85450/3553/653/3162	10
GO:0071560	BP	GO:0071560	cellular response to transforming growth factor beta stimulus	18/658	251/18862	0.00319529	0.025301	0.0188405	5138/6422/10979/7123/7057/1003/93649/4093/55612/5139/8483/7049/2200/5654/857/3694/58495/114990	18
GO:0042743	BP	GO:0042743	hydrogen peroxide metabolic process	7/658	56/18862	0.00320197	0.025301	0.0188405	2878/3039/3040/3048/3043/1543/124056	7
GO:0044273	BP	GO:0044273	sulfur compound catabolic process	7/658	56/18862	0.00320197	0.025301	0.0188405	4969/1634/4958/4143/5549/1491/1036	7
GO:0043627	BP	GO:0043627	response to estrogen	8/658	71/18862	0.00322912	0.025413	0.0189239	7010/6422/367/1244/2737/857/50846/3162	8
GO:2001259	BP	GO:2001259	positive regulation of cation channel activity	8/658	71/18862	0.00322912	0.025413	0.0189239	5649/287/9472/6347/3736/783/644139/2946	8
GO:0044272	BP	GO:0044272	sulfur compound biosynthetic process	15/658	193/18862	0.0032325	0.025413	0.0189239	23743/2949/4969/1634/4958/4143/284/5549/1491/5166/9469/56548/1036/2180/2946	15
GO:0098754	BP	GO:0098754	detoxification	12/658	138/18862	0.00327743	0.0257228	0.0191546	948/2878/3039/1244/3040/6280/3048/3043/5292/125336/4489/2946	12
GO:0060070	BP	GO:0060070	canonical Wnt signaling pathway	22/658	333/18862	0.00328928	0.0257391	0.0191667	6422/26108/2719/147906/23500/55612/84870/147111/2255/27303/7483/2737/7482/1001/9314/4929/857/4920/8325/8313/340419/1958	22
GO:0150104	BP	GO:0150104	transport across blood-brain barrier	9/658	87/18862	0.00329606	0.0257391	0.0191667	477/948/552/6517/10060/1244/4037/6515/4036	9
GO:1904063	BP	GO:1904063	negative regulation of cation transmembrane transport	9/658	87/18862	0.00329606	0.0257391	0.0191667	5350/477/5997/845/5999/3753/857/130497/2946	9
GO:0045766	BP	GO:0045766	positive regulation of angiogenesis	14/658	175/18862	0.00336807	0.0261699	0.0194875	64094/7010/3678/7057/947/1003/9314/1215/2247/126393/3553/7424/3162/8091	14
GO:0052126	BP	GO:0052126	movement in host environment	14/658	175/18862	0.00336807	0.0261699	0.0194875	3690/3678/5806/4360/30835/3356/857/222537/3694/2934/11074/2219/1514/56649	14
GO:1904018	BP	GO:1904018	positive regulation of vasculature development	14/658	175/18862	0.00336807	0.0261699	0.0194875	64094/7010/3678/7057/947/1003/9314/1215/2247/126393/3553/7424/3162/8091	14
GO:0015711	BP	GO:0015711	organic anion transport	24/658	376/18862	0.00341661	0.0264638	0.0197064	477/5997/948/552/3039/8399/1244/1811/5999/3040/5322/5320/624/3952/4915/3043/761/27165/2697/83959/3553/4036/345274/113278	24
GO:0030038	BP	GO:0030038	contractile actin filament bundle assembly	10/658	104/18862	0.00342293	0.0264638	0.0197064	10395/6422/10979/395/10391/4653/22899/2006/90102/28984	10
GO:0043149	BP	GO:0043149	stress fiber assembly	10/658	104/18862	0.00342293	0.0264638	0.0197064	10395/6422/10979/395/10391/4653/22899/2006/90102/28984	10
GO:0055022	BP	GO:0055022	negative regulation of cardiac muscle tissue growth	5/658	30/18862	0.00351546	0.0269797	0.0200906	5997/221476/5999/2697/7161	5
GO:0060045	BP	GO:0060045	positive regulation of cardiac muscle cell proliferation	5/658	30/18862	0.00351546	0.0269797	0.0200906	7049/2247/5292/57057/23493	5
GO:0061117	BP	GO:0061117	negative regulation of heart growth	5/658	30/18862	0.00351546	0.0269797	0.0200906	5997/221476/5999/2697/7161	5
GO:1900181	BP	GO:1900181	negative regulation of protein localization to nucleus	5/658	30/18862	0.00351546	0.0269797	0.0200906	948/55612/284/347/9201	5
GO:0014855	BP	GO:0014855	striated muscle cell proliferation	8/658	72/18862	0.00352438	0.0269797	0.0200906	7049/284/2247/2697/5292/57057/7161/23493	8
GO:0015909	BP	GO:0015909	long-chain fatty acid transport	8/658	72/18862	0.00352438	0.0269797	0.0200906	948/2167/7057/8399/5322/5320/624/2180	8
GO:0040013	BP	GO:0040013	negative regulation of locomotion	24/658	377/18862	0.00353275	0.0269995	0.0201053	5801/10395/56920/6422/2192/7057/127435/1634/93649/1809/6347/9314/1843/56999/2247/2697/90102/347/653/6387/89795/28984/3162/3488	24
GO:0015701	BP	GO:0015701	bicarbonate transport	6/658	43/18862	0.00357673	0.0272018	0.020256	3039/1811/3040/3043/761/83959	6
GO:0022602	BP	GO:0022602	ovulation cycle process	6/658	43/18862	0.00357673	0.0272018	0.020256	9510/4327/5806/6586/658/3952	6
GO:0032309	BP	GO:0032309	icosanoid secretion	6/658	43/18862	0.00357673	0.0272018	0.020256	8399/5322/5320/624/3952/3553	6
GO:0002544	BP	GO:0002544	chronic inflammatory response	4/658	19/18862	0.0037441	0.0282901	0.0210664	7057/6280/2697/6279	4
GO:0007530	BP	GO:0007530	sex determination	4/658	19/18862	0.0037441	0.0282901	0.0210664	7490/367/6943/50846	4
GO:0045956	BP	GO:0045956	positive regulation of calcium ion-dependent exocytosis	4/658	19/18862	0.0037441	0.0282901	0.0210664	3745/8913/8447/8912	4
GO:0060216	BP	GO:0060216	definitive hemopoiesis	4/658	19/18862	0.0037441	0.0282901	0.0210664	6886/7010/8076/7049	4
GO:0007611	BP	GO:0007611	learning or memory	17/658	235/18862	0.00375528	0.0283287	0.0210951	477/4803/3678/590/6517/577/5577/4130/4909/4915/3356/4914/266743/7432/4009/5153/164312	17
GO:0006809	BP	GO:0006809	nitric oxide biosynthetic process	8/658	73/18862	0.00384012	0.0287512	0.0214097	948/5806/947/9314/3043/1191/3553/857	8
GO:0021766	BP	GO:0021766	hippocampus development	8/658	73/18862	0.00384012	0.0287512	0.0214097	5649/9638/23135/2737/84623/5802/3736/4009	8
GO:0031100	BP	GO:0031100	animal organ regeneration	8/658	73/18862	0.00384012	0.0287512	0.0214097	7049/8013/2737/1026/3549/6387/1361/3162	8
GO:0033273	BP	GO:0033273	response to vitamin	9/658	89/18862	0.00384212	0.0287512	0.0214097	4131/6422/590/3952/5292/2934/1543/8854/56603	9
GO:0051492	BP	GO:0051492	regulation of stress fiber assembly	9/658	89/18862	0.00384212	0.0287512	0.0214097	10395/6422/10979/395/10391/4653/22899/90102/28984	9
GO:0002011	BP	GO:0002011	morphogenesis of an epithelial sheet	7/658	58/18862	0.0039105	0.0291692	0.021721	3678/10979/4321/55612/90102/57057/653	7
GO:0060038	BP	GO:0060038	cardiac muscle cell proliferation	7/658	58/18862	0.0039105	0.0291692	0.021721	7049/2247/2697/5292/57057/7161/23493	7
GO:0015718	BP	GO:0015718	monocarboxylic acid transport	14/658	178/18862	0.00392291	0.0292151	0.0217551	477/948/552/8399/1244/5322/5320/624/3952/4915/27165/2697/3553/345274	14
GO:0051150	BP	GO:0051150	regulation of smooth muscle cell differentiation	6/658	44/18862	0.00402174	0.0299032	0.0222676	4773/348093/93649/4772/1491/23493	6
GO:0050728	BP	GO:0050728	negative regulation of inflammatory response	13/658	160/18862	0.00406316	0.0300462	0.022374	7010/1003/7130/3479/9314/9021/2294/145581/284340/114548/91662/58189/116	13
GO:0042744	BP	GO:0042744	hydrogen peroxide catabolic process	5/658	31/18862	0.00407318	0.0300462	0.022374	2878/3039/3040/3048/3043	5
GO:0045907	BP	GO:0045907	positive regulation of vasoconstriction	5/658	31/18862	0.00407318	0.0300462	0.022374	552/2702/3356/2697/857	5
GO:0051497	BP	GO:0051497	negative regulation of stress fiber assembly	5/658	31/18862	0.00407318	0.0300462	0.022374	10395/395/10391/4653/90102	5
GO:0051955	BP	GO:0051955	regulation of amino acid transport	5/658	31/18862	0.00407318	0.0300462	0.022374	477/5997/552/5999/3952	5
GO:0071559	BP	GO:0071559	response to transforming growth factor beta	18/658	257/18862	0.00409568	0.0301623	0.0224605	5138/6422/10979/7123/7057/1003/93649/4093/55612/5139/8483/7049/2200/5654/857/3694/58495/114990	18
GO:0071621	BP	GO:0071621	granulocyte chemotaxis	11/658	124/18862	0.00410187	0.0301623	0.0224605	7057/6347/6358/1435/284340/6280/3579/6355/6279/5473/3577	11
GO:0003093	BP	GO:0003093	regulation of glomerular filtration	3/658	10/18862	0.00422058	0.0304587	0.0226812	10391/2702/2697	3
GO:0014820	BP	GO:0014820	tonic smooth muscle contraction	3/658	10/18862	0.00422058	0.0304587	0.0226812	4638/3356/10874	3
GO:0015911	BP	GO:0015911	long-chain fatty acid import across plasma membrane	3/658	10/18862	0.00422058	0.0304587	0.0226812	948/7057/2180	3
GO:0031652	BP	GO:0031652	positive regulation of heat generation	3/658	10/18862	0.00422058	0.0304587	0.0226812	5733/3553/10874	3
GO:0032060	BP	GO:0032060	bleb assembly	3/658	10/18862	0.00422058	0.0304587	0.0226812	5376/4638/2012	3
GO:0032341	BP	GO:0032341	aldosterone metabolic process	3/658	10/18862	0.00422058	0.0304587	0.0226812	654/8912/653	3
GO:0032342	BP	GO:0032342	aldosterone biosynthetic process	3/658	10/18862	0.00422058	0.0304587	0.0226812	654/8912/653	3
GO:0048251	BP	GO:0048251	elastic fiber assembly	3/658	10/18862	0.00422058	0.0304587	0.0226812	4629/7148/4239	3
GO:0051918	BP	GO:0051918	negative regulation of fibrinolysis	3/658	10/18862	0.00422058	0.0304587	0.0226812	7057/7056/1361	3
GO:0071313	BP	GO:0071313	cellular response to caffeine	3/658	10/18862	0.00422058	0.0304587	0.0226812	6263/845/2946	3
GO:0072178	BP	GO:0072178	nephric duct morphogenesis	3/658	10/18862	0.00422058	0.0304587	0.0226812	2719/2045/130497	3
GO:0072537	BP	GO:0072537	fibroblast activation	3/658	10/18862	0.00422058	0.0304587	0.0226812	9590/3952/28984	3
GO:0007626	BP	GO:0007626	locomotory behavior	13/658	161/18862	0.00428339	0.0308643	0.0229832	477/6886/80243/111/257194/9099/4909/7111/4929/6387/4009/5153/1958	13
GO:0006940	BP	GO:0006940	regulation of smooth muscle contraction	7/658	59/18862	0.00430644	0.0309347	0.0230357	1264/477/5997/93649/1129/857/10874	7
GO:1903779	BP	GO:1903779	regulation of cardiac conduction	7/658	59/18862	0.00430644	0.0309347	0.0230357	6263/477/845/5348/10060/287/2702	7
GO:0001933	BP	GO:0001933	negative regulation of protein phosphorylation	23/658	362/18862	0.00434143	0.0311381	0.0231871	5997/6422/2192/2167/1756/93649/4916/5577/284/5999/9021/624/1843/1026/2675/85450/6690/91662/3553/857/1847/78986/2810	23
GO:0006720	BP	GO:0006720	isoprenoid metabolic process	12/658	143/18862	0.00437335	0.0312708	0.0232859	2719/125/6383/10082/4023/338328/24/1543/4036/1558/8854/56603	12
GO:0048592	BP	GO:0048592	eye morphogenesis	12/658	143/18862	0.00437335	0.0312708	0.0232859	2202/8076/6096/7483/2200/2737/7482/50937/4915/3549/30813/55714	12
GO:0006814	BP	GO:0006814	sodium ion transport	17/658	239/18862	0.00444926	0.0317649	0.0236538	477/5348/6327/1756/8913/55800/60482/5270/1272/8912/83959/26266/6530/130497/345274/6561/6335	17
GO:0006775	BP	GO:0006775	fat-soluble vitamin metabolic process	6/658	45/18862	0.0045064	0.0320125	0.0238383	2638/6615/1543/4036/8854/56603	6
GO:0048512	BP	GO:0048512	circadian behavior	6/658	45/18862	0.0045064	0.0320125	0.0238383	22871/285382/9099/10874/5730/1958	6
GO:0085029	BP	GO:0085029	extracellular matrix assembly	6/658	45/18862	0.0045064	0.0320125	0.0238383	4629/7148/4239/90102/3549/28984	6
GO:0015669	BP	GO:0015669	gas transport	4/658	20/18862	0.00455262	0.0320125	0.0238383	3039/3040/3048/3043	4
GO:0032891	BP	GO:0032891	negative regulation of organic acid transport	4/658	20/18862	0.00455262	0.0320125	0.0238383	5997/7057/5999/3952	4
GO:0043586	BP	GO:0043586	tongue development	4/658	20/18862	0.00455262	0.0320125	0.0238383	54796/2737/4909/56603	4
GO:0044342	BP	GO:0044342	type B pancreatic cell proliferation	4/658	20/18862	0.00455262	0.0320125	0.0238383	6422/3164/8013/3488	4
GO:0046597	BP	GO:0046597	negative regulation of viral entry into host cell	4/658	20/18862	0.00455262	0.0320125	0.0238383	5806/2934/11074/2219	4
GO:0046823	BP	GO:0046823	negative regulation of nucleocytoplasmic transport	4/658	20/18862	0.00455262	0.0320125	0.0238383	948/55612/284/347	4
GO:0051412	BP	GO:0051412	response to corticosterone	4/658	20/18862	0.00455262	0.0320125	0.0238383	552/1026/266743/2354	4
GO:0035051	BP	GO:0035051	cardiocyte differentiation	12/658	144/18862	0.00462421	0.0323694	0.024104	4629/11149/5997/7490/93649/9472/3479/23135/221476/7049/5999/23493	12
GO:0106106	BP	GO:0106106	cold-induced thermogenesis	12/658	144/18862	0.00462421	0.0323694	0.024104	948/2167/3910/11096/23135/64641/9673/3952/2697/857/2180/116	12
GO:0120161	BP	GO:0120161	regulation of cold-induced thermogenesis	12/658	144/18862	0.00462421	0.0323694	0.024104	948/2167/3910/11096/23135/64641/9673/3952/2697/857/2180/116	12
GO:0045471	BP	GO:0045471	response to ethanol	11/658	126/18862	0.00463114	0.0323694	0.024104	5997/6517/3779/5999/3952/114548/761/6279/2934/1036/116	11
GO:0050974	BP	GO:0050974	detection of mechanical stimulus involved in sensory perception	5/658	32/18862	0.00469132	0.032692	0.0243442	5270/3736/3356/4914/6387	5
GO:0098801	BP	GO:0098801	regulation of renal system process	5/658	32/18862	0.00469132	0.032692	0.0243442	552/10391/2702/2697/185	5
GO:0031346	BP	GO:0031346	positive regulation of cell projection organization	22/658	344/18862	0.00482707	0.0335878	0.0250113	22871/4803/4131/5997/257194/5064/5649/9638/4916/1809/2823/1272/6280/4915/4914/4920/653/6387/55714/26499/9423/116	22
GO:0007492	BP	GO:0007492	endoderm development	8/658	76/18862	0.00491954	0.0341293	0.0254146	3678/1843/1291/7448/3909/57057/1847/8091	8
GO:0009791	BP	GO:0009791	post-embryonic development	8/658	76/18862	0.00491954	0.0341293	0.0254146	2202/25976/2200/9314/80274/64651/4929/6335	8
GO:0048588	BP	GO:0048588	developmental cell growth	16/658	222/18862	0.00502132	0.0346569	0.0258074	4803/4131/5997/56920/51760/8437/9472/3479/221476/6586/5999/5802/2045/6387/9201/9423	16
GO:0002686	BP	GO:0002686	negative regulation of leukocyte migration	6/658	46/18862	0.00503275	0.0346569	0.0258074	6347/1843/347/653/6387/3162	6
GO:0007622	BP	GO:0007622	rhythmic behavior	6/658	46/18862	0.00503275	0.0346569	0.0258074	22871/285382/9099/10874/5730/1958	6
GO:0043268	BP	GO:0043268	positive regulation of potassium ion transport	6/658	46/18862	0.00503275	0.0346569	0.0258074	2273/287/9472/3779/3753/3736	6
GO:0097720	BP	GO:0097720	calcineurin-mediated signaling	6/658	46/18862	0.00503275	0.0346569	0.0258074	4773/9472/4772/3479/29995/1827	6
GO:0090288	BP	GO:0090288	negative regulation of cellular response to growth factor stimulus	10/658	110/18862	0.00511139	0.0351465	0.026172	64388/6422/348093/7057/1634/2200/5654/91851/2247/4036	10
GO:0045861	BP	GO:0045861	negative regulation of proteolysis	22/658	346/18862	0.00516245	0.0354453	0.0263945	4803/1410/7057/2719/7078/80760/221476/4130/5270/27151/9314/7980/7448/6690/8740/1361/6695/2810/7079/5268/2619/58189	22
GO:0070613	BP	GO:0070613	regulation of protein processing	7/658	61/18862	0.00518837	0.0355704	0.0264877	7123/7057/10418/5270/2934/1361/2619	7
GO:0051962	BP	GO:0051962	positive regulation of nervous system development	18/658	263/18862	0.00519594	0.0355704	0.0264877	22871/4803/4131/443/5649/22865/577/2737/5270/4915/4914/158038/3553/7424/6387/4036/7161/9423	18
GO:0008589	BP	GO:0008589	regulation of smoothened signaling pathway	8/658	77/18862	0.00532657	0.0361997	0.0269563	6422/2719/2255/2737/5270/80274/3549/2619	8
GO:0046209	BP	GO:0046209	nitric oxide metabolic process	8/658	77/18862	0.00532657	0.0361997	0.0269563	948/5806/947/9314/3043/1191/3553/857	8
GO:0055013	BP	GO:0055013	cardiac muscle cell development	8/658	77/18862	0.00532657	0.0361997	0.0269563	4629/11149/5997/9472/3479/221476/5999/23493	8
GO:0050817	BP	GO:0050817	coagulation	22/658	347/18862	0.00533725	0.0361997	0.0269563	7450/3690/22915/948/2192/7057/947/7056/10398/5577/2162/725/5270/80274/3048/3043/7980/7448/857/222537/1361/4352	22
GO:0003203	BP	GO:0003203	endocardial cushion morphogenesis	5/658	33/18862	0.00537327	0.0361997	0.0269563	55273/6615/57057/653/23493	5
GO:0003298	BP	GO:0003298	physiological muscle hypertrophy	5/658	33/18862	0.00537327	0.0361997	0.0269563	5997/9472/3479/221476/5999	5
GO:0003301	BP	GO:0003301	physiological cardiac muscle hypertrophy	5/658	33/18862	0.00537327	0.0361997	0.0269563	5997/9472/3479/221476/5999	5
GO:0042573	BP	GO:0042573	retinoic acid metabolic process	5/658	33/18862	0.00537327	0.0361997	0.0269563	125/1543/1558/8854/56603	5
GO:0061049	BP	GO:0061049	cell growth involved in cardiac muscle cell development	5/658	33/18862	0.00537327	0.0361997	0.0269563	5997/9472/3479/221476/5999	5
GO:0086004	BP	GO:0086004	regulation of cardiac muscle cell contraction	5/658	33/18862	0.00537327	0.0361997	0.0269563	5350/477/287/2702/857	5
GO:1905332	BP	GO:1905332	positive regulation of morphogenesis of an epithelium	5/658	33/18862	0.00537327	0.0361997	0.0269563	367/7482/3217/2247/2697	5
GO:0044706	BP	GO:0044706	multi-multicellular organism process	15/658	204/18862	0.00540426	0.0362285	0.0269777	5997/3678/552/367/7056/1244/5270/3952/2697/3553/3549/1543/2354/3488/116	15
GO:0050807	BP	GO:0050807	regulation of synapse organization	15/658	204/18862	0.00540426	0.0362285	0.0269777	22871/5649/22865/9456/10082/577/22899/2823/5802/145581/4915/4914/158038/2045/9423	15
GO:0007519	BP	GO:0007519	skeletal muscle tissue development	12/658	147/18862	0.00544649	0.0362285	0.0269777	11149/1634/93649/9456/6943/50937/2006/3481/857/64208/1958/56603	12
GO:0014902	BP	GO:0014902	myotube differentiation	10/658	111/18862	0.00544712	0.0362285	0.0269777	58494/4773/552/93649/9456/577/3479/50937/8912/56603	10
GO:1903959	BP	GO:1903959	regulation of anion transmembrane transport	10/658	111/18862	0.00544712	0.0362285	0.0269777	477/5997/7057/2719/3479/8013/5999/3952/3553/2180	10
GO:1905954	BP	GO:1905954	positive regulation of lipid localization	10/658	111/18862	0.00544712	0.0362285	0.0269777	948/654/552/10351/4023/8399/3553/857/2180/26154	10
GO:0090596	BP	GO:0090596	sensory organ morphogenesis	17/658	244/18862	0.00546128	0.0362285	0.0269777	2202/8076/2255/6096/7483/2200/2737/7482/50937/4915/3549/4920/130497/30813/55714/9423/56603	17
GO:0001759	BP	GO:0001759	organ induction	4/658	21/18862	0.00547079	0.0362285	0.0269777	367/2255/7482/3207	4
GO:0003177	BP	GO:0003177	pulmonary valve development	4/658	21/18862	0.00547079	0.0362285	0.0269777	4772/2702/57057/23493	4
GO:0038083	BP	GO:0038083	peptidyl-tyrosine autophosphorylation	4/658	21/18862	0.00547079	0.0362285	0.0269777	6725/660/4914/857	4
GO:0048745	BP	GO:0048745	smooth muscle tissue development	4/658	21/18862	0.00547079	0.0362285	0.0269777	4638/25976/3549/130497	4
GO:0072111	BP	GO:0072111	cell proliferation involved in kidney development	4/658	21/18862	0.00547079	0.0362285	0.0269777	2719/7490/130497/1958	4
GO:0034308	BP	GO:0034308	primary alcohol metabolic process	9/658	94/18862	0.00551867	0.036442	0.0271367	654/125/27233/3479/8912/653/1543/1558/8854	9
GO:0045666	BP	GO:0045666	positive regulation of neuron differentiation	9/658	94/18862	0.00551867	0.036442	0.0271367	4803/4131/654/8835/9638/2260/50937/6387/57795	9
GO:0007157	BP	GO:0007157	heterophilic cell-cell adhesion via plasma membrane cell adhesion molecules	6/658	47/18862	0.00560283	0.0368932	0.0274727	22871/3678/6401/30835/55714/57863	6
GO:1904707	BP	GO:1904707	positive regulation of vascular associated smooth muscle cell proliferation	6/658	47/18862	0.00560283	0.0368932	0.0274727	9510/3479/8013/2247/2697/3488	6
GO:0007015	BP	GO:0007015	actin filament organization	26/658	435/18862	0.00561921	0.0369174	0.0274907	10395/25802/11170/6422/10979/395/171024/10391/4653/8522/822/1809/22899/5999/6712/7169/7111/2006/10278/56776/90102/84940/6387/2934/28984/59341	26
GO:0002685	BP	GO:0002685	regulation of leukocyte migration	15/658	205/18862	0.00564939	0.0369174	0.0274907	58494/7057/6347/3554/6401/1435/284340/1843/347/6355/7424/653/6387/7499/3162	15
GO:0008228	BP	GO:0008228	opsonization	3/658	11/18862	0.00565401	0.0369174	0.0274907	5806/725/5322	3
GO:0010172	BP	GO:0010172	embryonic body morphogenesis	3/658	11/18862	0.00565401	0.0369174	0.0274907	64388/50937/90102	3
GO:0086016	BP	GO:0086016	AV node cell action potential	3/658	11/18862	0.00565401	0.0369174	0.0274907	8913/2702/783	3
GO:0086027	BP	GO:0086027	AV node cell to bundle of His cell signaling	3/658	11/18862	0.00565401	0.0369174	0.0274907	8913/2702/783	3
GO:0019933	BP	GO:0019933	cAMP-mediated signaling	7/658	62/18862	0.00567705	0.0370136	0.0275623	5138/5997/122042/5139/9472/5577/116	7
GO:0010951	BP	GO:0010951	negative regulation of endopeptidase activity	17/658	245/18862	0.00568462	0.0370136	0.0275623	4803/1410/7057/7078/80760/5270/27151/9314/7980/7448/6690/8740/6695/2810/7079/5268/58189	17
GO:0032147	BP	GO:0032147	activation of protein kinase activity	21/658	328/18862	0.00574052	0.0373254	0.0277945	3690/4803/111/2690/7057/2255/4916/3479/5577/284/4616/284340/3952/4914/2247/3553/203447/1847/28984/136/7161	21
GO:2001057	BP	GO:2001057	reactive nitrogen species metabolic process	8/658	78/18862	0.00575881	0.0373921	0.0278442	948/5806/947/9314/3043/1191/3553/857	8
GO:0030326	BP	GO:0030326	embryonic limb morphogenesis	10/658	112/18862	0.00579986	0.0374459	0.0278842	2719/3206/2737/3549/4920/130497/3207/8854/340419/56603	10
GO:0035113	BP	GO:0035113	embryonic appendage morphogenesis	10/658	112/18862	0.00579986	0.0374459	0.0278842	2719/3206/2737/3549/4920/130497/3207/8854/340419/56603	10
GO:0051261	BP	GO:0051261	protein depolymerization	10/658	112/18862	0.00579986	0.0374459	0.0278842	25802/4131/822/4130/6712/7111/89795/2934/124602/59341	10
GO:0048736	BP	GO:0048736	appendage development	13/658	167/18862	0.00581527	0.0374459	0.0278842	10979/2719/3206/2255/658/2737/3549/4920/130497/3207/8854/340419/56603	13
GO:0050954	BP	GO:0050954	sensory perception of mechanical stimulus	13/658	167/18862	0.00581527	0.0374459	0.0278842	7275/2070/5270/3753/3736/3356/4914/93035/7007/6387/125336/4036/113278	13
GO:0060173	BP	GO:0060173	limb development	13/658	167/18862	0.00581527	0.0374459	0.0278842	10979/2719/3206/2255/658/2737/3549/4920/130497/3207/8854/340419/56603	13
GO:0032232	BP	GO:0032232	negative regulation of actin filament bundle assembly	5/658	34/18862	0.00612237	0.0392606	0.0292356	10395/395/10391/4653/90102	5
GO:0044319	BP	GO:0044319	wound healing spreading of cells	5/658	34/18862	0.00612237	0.0392606	0.0292356	3678/10979/4321/55612/90102	5
GO:0090505	BP	GO:0090505	epiboly involved in wound healing	5/658	34/18862	0.00612237	0.0392606	0.0292356	3678/10979/4321/55612/90102	5
GO:0048545	BP	GO:0048545	response to steroid hormone	21/658	330/18862	0.00614112	0.0393268	0.0292849	477/11170/6422/654/590/552/7057/367/6943/6586/8013/1244/1843/1026/266743/687/218/857/1036/2354/116	21
GO:1903317	BP	GO:1903317	regulation of protein maturation	7/658	63/18862	0.00619936	0.0394442	0.0293723	7123/7057/10418/5270/2934/1361/2619	7
GO:0010656	BP	GO:0010656	negative regulation of muscle cell apoptotic process	6/658	48/18862	0.00621867	0.0394442	0.0293723	93649/3479/126393/3162/23493/116	6
GO:0030195	BP	GO:0030195	negative regulation of blood coagulation	6/658	48/18862	0.00621867	0.0394442	0.0293723	7057/947/7056/5270/7448/1361	6
GO:0060425	BP	GO:0060425	lung morphogenesis	6/658	48/18862	0.00621867	0.0394442	0.0293723	2255/6943/7482/2294/2252/340419	6
GO:0060688	BP	GO:0060688	regulation of morphogenesis of a branching structure	6/658	48/18862	0.00621867	0.0394442	0.0293723	6422/367/2255/7482/3217/2252	6
GO:2000191	BP	GO:2000191	regulation of fatty acid transport	6/658	48/18862	0.00621867	0.0394442	0.0293723	477/552/7057/8399/3553/2180	6
GO:2001238	BP	GO:2001238	positive regulation of extrinsic apoptotic signaling pathway	6/658	48/18862	0.00621867	0.0394442	0.0293723	6422/8406/7057/7078/658/857	6
GO:0003279	BP	GO:0003279	cardiac septum development	9/658	96/18862	0.00632873	0.0400877	0.0298515	5138/287/2702/7049/6586/57057/653/4036/23493	9
GO:0003081	BP	GO:0003081	regulation of systemic arterial blood pressure by renin-angiotensin	4/658	22/18862	0.00650482	0.0408699	0.0304339	1511/2028/1215/185	4
GO:0003283	BP	GO:0003283	atrial septum development	4/658	22/18862	0.00650482	0.0408699	0.0304339	287/2702/57057/23493	4
GO:0042359	BP	GO:0042359	vitamin D metabolic process	4/658	22/18862	0.00650482	0.0408699	0.0304339	2638/6615/1543/4036	4
GO:0051151	BP	GO:0051151	negative regulation of smooth muscle cell differentiation	4/658	22/18862	0.00650482	0.0408699	0.0304339	4773/348093/4772/23493	4
GO:0055093	BP	GO:0055093	response to hyperoxia	4/658	22/18862	0.00650482	0.0408699	0.0304339	3741/1026/857/1543	4
GO:2000648	BP	GO:2000648	positive regulation of stem cell proliferation	4/658	22/18862	0.00650482	0.0408699	0.0304339	10979/2697/7424/8091	4
GO:0010595	BP	GO:0010595	positive regulation of endothelial cell migration	11/658	132/18862	0.00655002	0.0410985	0.0306042	64094/3690/7010/57381/7057/2260/284/84913/2247/7424/3162	11
GO:0010720	BP	GO:0010720	positive regulation of cell development	19/658	290/18862	0.00659073	0.0412984	0.030753	4803/4131/10979/1003/443/4653/5649/5139/2737/5270/4915/3553/7424/6387/4036/4352/7161/3207/9423	19
GO:0001942	BP	GO:0001942	hair follicle development	8/658	80/18862	0.00670281	0.041888	0.0311921	55612/10468/2255/11166/1001/2252/6615/3488	8
GO:0010660	BP	GO:0010660	regulation of muscle cell apoptotic process	8/658	80/18862	0.00670281	0.041888	0.0311921	93649/815/3479/5136/126393/3162/23493/116	8
GO:0120162	BP	GO:0120162	positive regulation of cold-induced thermogenesis	9/658	97/18862	0.00676656	0.0422298	0.0314466	948/2167/23135/64641/3952/2697/857/2180/116	9
GO:1900047	BP	GO:1900047	negative regulation of hemostasis	6/658	49/18862	0.0068823	0.0428948	0.0319418	7057/947/7056/5270/7448/1361	6
GO:0050729	BP	GO:0050729	positive regulation of inflammatory response	11/658	133/18862	0.00692285	0.0430361	0.032047	5138/2167/4023/5733/5320/6280/91662/185/353514/3553/6279	11
GO:0018149	BP	GO:0018149	peptide cross-linking	5/658	35/18862	0.0069419	0.0430361	0.032047	7057/1634/2162/2038/133584	5
GO:0090504	BP	GO:0090504	epiboly	5/658	35/18862	0.0069419	0.0430361	0.032047	3678/10979/4321/55612/90102	5
GO:1903960	BP	GO:1903960	negative regulation of anion transmembrane transport	5/658	35/18862	0.0069419	0.0430361	0.032047	5997/7057/5999/3952/3553	5
GO:1990748	BP	GO:1990748	cellular detoxification	10/658	115/18862	0.00696574	0.0431265	0.0321144	948/2878/3039/3040/6280/3048/3043/5292/125336/2946	10
GO:0021761	BP	GO:0021761	limbic system development	9/658	98/18862	0.00722723	0.044445	0.0330962	477/5649/9638/23135/2737/84623/5802/3736/4009	9
GO:0110020	BP	GO:0110020	regulation of actomyosin structure organization	9/658	98/18862	0.00722723	0.044445	0.0330962	10395/6422/10979/395/10391/4653/22899/90102/28984	9
GO:0051960	BP	GO:0051960	regulation of nervous system development	25/658	422/18862	0.00728403	0.044445	0.0330962	58494/22871/4803/4131/56920/443/5649/23500/22865/577/2737/5270/5802/4915/4914/158038/3553/2045/7424/6387/4036/7161/23493/9423/116	25
GO:0002002	BP	GO:0002002	regulation of angiotensin levels in blood	3/658	12/18862	0.0073451	0.044445	0.0330962	1511/2028/1215	3
GO:0002003	BP	GO:0002003	angiotensin maturation	3/658	12/18862	0.0073451	0.044445	0.0330962	1511/2028/1215	3
GO:0010958	BP	GO:0010958	regulation of amino acid import across plasma membrane	3/658	12/18862	0.0073451	0.044445	0.0330962	477/5997/5999	3
GO:0031953	BP	GO:0031953	negative regulation of protein autophosphorylation	3/658	12/18862	0.0073451	0.044445	0.0330962	2675/91662/857	3
GO:0035112	BP	GO:0035112	genitalia morphogenesis	3/658	12/18862	0.0073451	0.044445	0.0330962	367/2255/4920	3
GO:0036005	BP	GO:0036005	response to macrophage colony-stimulating factor	3/658	12/18862	0.0073451	0.044445	0.0330962	5138/1435/5153	3
GO:0036006	BP	GO:0036006	cellular response to macrophage colony-stimulating factor stimulus	3/658	12/18862	0.0073451	0.044445	0.0330962	5138/1435/5153	3
GO:0038180	BP	GO:0038180	nerve growth factor signaling pathway	3/658	12/18862	0.0073451	0.044445	0.0330962	4803/4909/4914	3
GO:0042340	BP	GO:0042340	keratan sulfate catabolic process	3/658	12/18862	0.0073451	0.044445	0.0330962	4969/4958/5549	3
GO:0051956	BP	GO:0051956	negative regulation of amino acid transport	3/658	12/18862	0.0073451	0.044445	0.0330962	5997/5999/3952	3
GO:0061052	BP	GO:0061052	negative regulation of cell growth involved in cardiac muscle cell development	3/658	12/18862	0.0073451	0.044445	0.0330962	5997/221476/5999	3
GO:0061469	BP	GO:0061469	regulation of type B pancreatic cell proliferation	3/658	12/18862	0.0073451	0.044445	0.0330962	6422/3164/8013	3
GO:0086067	BP	GO:0086067	AV node cell to bundle of His cell communication	3/658	12/18862	0.0073451	0.044445	0.0330962	8913/2702/783	3
GO:1903789	BP	GO:1903789	regulation of amino acid transmembrane transport	3/658	12/18862	0.0073451	0.044445	0.0330962	477/5997/5999	3
GO:0001756	BP	GO:0001756	somitogenesis	7/658	65/18862	0.0073503	0.044445	0.0330962	6422/2294/4222/4920/6911/8854/8313	7
GO:0030900	BP	GO:0030900	forebrain development	22/658	357/18862	0.00737002	0.0445065	0.033142	477/10395/552/5649/9638/2255/23135/4852/2737/7482/50937/84623/5802/4915/3736/4929/6387/9201/4036/4009/8854/116	22
GO:1904019	BP	GO:1904019	epithelial cell apoptotic process	10/658	116/18862	0.0073922	0.0445827	0.0331987	7010/7057/1003/641700/6347/284/2934/28984/3162/57124	10
GO:1990845	BP	GO:1990845	adaptive thermogenesis	12/658	153/18862	0.00743784	0.0448	0.0333605	948/2167/3910/11096/23135/64641/9673/3952/2697/857/2180/116	12
GO:0110053	BP	GO:0110053	regulation of actin filament organization	18/658	273/18862	0.00756	0.045477	0.0338647	10395/25802/6422/10979/395/171024/10391/4653/822/22899/5999/6712/7111/2006/90102/6387/2934/28984	18
GO:2000377	BP	GO:2000377	regulation of reactive oxygen species metabolic process	14/658	192/18862	0.00757591	0.0454949	0.0338779	948/1410/7057/5806/947/9314/3952/1026/3043/1191/185/3553/857/124056	14
GO:0045668	BP	GO:0045668	negative regulation of osteoblast differentiation	6/658	50/18862	0.00759572	0.0454949	0.0338779	6422/117581/6096/7424/3488/8313	6
GO:0003071	BP	GO:0003071	renal system process involved in regulation of systemic arterial blood pressure	4/658	23/18862	0.00766054	0.0454949	0.0338779	10391/2702/2697/185	4
GO:0030194	BP	GO:0030194	positive regulation of blood coagulation	4/658	23/18862	0.00766054	0.0454949	0.0338779	948/7057/7056/1361	4
GO:0031639	BP	GO:0031639	plasminogen activation	4/658	23/18862	0.00766054	0.0454949	0.0338779	7123/7057/5270/1361	4
GO:0060353	BP	GO:0060353	regulation of cell adhesion molecule production	4/658	23/18862	0.00766054	0.0454949	0.0338779	93649/81035/3553/857	4
GO:0071676	BP	GO:0071676	negative regulation of mononuclear cell migration	4/658	23/18862	0.00766054	0.0454949	0.0338779	6347/1843/347/653	4
GO:0120255	BP	GO:0120255	olefinic compound biosynthetic process	4/658	23/18862	0.00766054	0.0454949	0.0338779	654/8912/653/1958	4
GO:1900048	BP	GO:1900048	positive regulation of hemostasis	4/658	23/18862	0.00766054	0.0454949	0.0338779	948/7057/7056/1361	4
GO:1903055	BP	GO:1903055	positive regulation of extracellular matrix organization	4/658	23/18862	0.00766054	0.0454949	0.0338779	4921/90102/1361/28984	4
GO:0022600	BP	GO:0022600	digestive system process	9/658	99/18862	0.00771151	0.0457204	0.0340459	948/2255/5733/3952/64240/340547/3783/4588/10874	9
GO:0001890	BP	GO:0001890	placenta development	11/658	135/18862	0.00771814	0.0457204	0.0340459	1634/84870/5654/9021/3952/3481/2697/6615/653/58495/23493	11
GO:0001990	BP	GO:0001990	regulation of systemic arterial blood pressure by hormone	5/658	36/18862	0.00783509	0.0463543	0.0345179	1511/552/2028/1215/185	5
GO:0045600	BP	GO:0045600	positive regulation of fat cell differentiation	7/658	66/18862	0.00798167	0.0471617	0.0351191	6422/84935/4023/252995/3356/83643/5292	7
GO:0045598	BP	GO:0045598	regulation of fat cell differentiation	11/658	136/18862	0.00814155	0.0479847	0.035732	6422/10979/84935/4023/4037/4320/252995/3952/3356/83643/5292	11
GO:1903305	BP	GO:1903305	regulation of regulated secretory pathway	11/658	136/18862	0.00814155	0.0479847	0.035732	3745/22871/51760/8913/114088/8447/2294/3356/8912/783/3162	11
GO:0052548	BP	GO:0052548	regulation of endopeptidase activity	25/658	426/18862	0.0081602	0.0480339	0.0357687	10395/4803/1410/7057/7078/80760/5270/27151/9314/6280/114548/7980/7448/6690/91662/8740/2045/6279/1944/2934/6695/2810/7079/5268/58189	25
GO:0008630	BP	GO:0008630	intrinsic apoptotic signaling pathway in response to DNA damage	9/658	100/18862	0.00822014	0.0482648	0.0359406	57007/1026/3090/1191/6615/6387/2810/3162/7161	9
GO:0010927	BP	GO:0010927	cellular component assembly involved in morphogenesis	9/658	100/18862	0.00822014	0.0482648	0.0359406	5239/4629/25802/5990/5376/7111/11155/90102/3549	9
GO:0050803	BP	GO:0050803	regulation of synapse structure or activity	15/658	214/18862	0.00828407	0.048579	0.0361746	22871/5649/22865/9456/10082/577/22899/2823/5802/145581/4915/4914/158038/2045/9423	15
GO:0022404	BP	GO:0022404	molting cycle process	8/658	83/18862	0.00833238	0.0486786	0.0362488	55612/10468/2255/11166/1001/2252/6615/3488	8
GO:0022405	BP	GO:0022405	hair cycle process	8/658	83/18862	0.00833238	0.0486786	0.0362488	55612/10468/2255/11166/1001/2252/6615/3488	8
GO:0051262	BP	GO:0051262	protein tetramerization	8/658	83/18862	0.00833238	0.0486786	0.0362488	6263/9456/4143/1491/140803/7161/3768/8854	8
GO:1903307	BP	GO:1903307	positive regulation of regulated secretory pathway	6/658	51/18862	0.00836094	0.0487844	0.0363275	3745/22871/8913/8447/8912/783	6
GO:0050890	BP	GO:0050890	cognition	18/658	276/18862	0.00841798	0.0490558	0.0365296	477/4803/11170/3678/590/6517/577/5577/4130/4909/4915/3356/4914/266743/7432/4009/5153/164312	18
GO:0010634	BP	GO:0010634	positive regulation of epithelial cell migration	13/658	175/18862	0.0085056	0.0495045	0.0368637	64094/3690/7010/57381/7057/2255/2260/284/84913/2252/2247/7424/3162	13
GO:0062023	CC	GO:0062023	collagen-containing extracellular matrix	77/682	423/19520	1.25797e-33	5.01929e-31	3.91956e-31	64094/7450/8404/22915/1805/9510/1511/6422/8406/7148/7123/4969/4239/2192/51435/3910/7057/2719/7078/127435/2199/2202/1634/4958/8076/6383/4653/11096/9068/9507/1292/151887/1287/2255/10082/80760/8483/5212/10418/11095/2162/3908/2200/1012/7373/23452/284/7482/5654/5270/81578/84570/22795/50937/2006/5549/1215/4256/56999/6280/1291/388697/1191/7448/3909/3918/7007/256158/6279/6387/9508/5118/2219/1514/9423/133…	77
GO:0042383	CC	GO:0042383	sarcolemma	23/682	134/19520	2.47454e-10	4.93672e-08	3.85508e-08	6263/3745/5239/2318/477/23336/11149/1674/5348/6517/1756/54221/287/1292/9472/6442/3908/5152/1291/6445/857/783/64208	23
GO:0043292	CC	GO:0043292	contractile fiber	30/682	231/19520	6.05285e-10	8.05029e-08	6.28647e-08	6263/5239/4629/2318/23336/25802/115557/1674/10979/1410/845/171024/3270/1756/10060/3741/9457/287/9456/55800/10398/59/7169/7111/11155/3753/27295/7079/56704/7137	30
GO:0030017	CC	GO:0030017	sarcomere	27/682	203/19520	2.58465e-09	2.57819e-07	2.01331e-07	6263/5239/2318/25802/115557/1674/10979/1410/845/171024/3270/1756/10060/3741/9457/287/9456/55800/10398/7169/7111/11155/3753/27295/7079/56704/7137	27
GO:0030016	CC	GO:0030016	myofibril	28/682	224/19520	5.38154e-09	4.29447e-07	3.35355e-07	6263/5239/2318/23336/25802/115557/1674/10979/1410/845/171024/3270/1756/10060/3741/9457/287/9456/55800/10398/7169/7111/11155/3753/27295/7079/56704/7137	28
GO:0031674	CC	GO:0031674	I band	20/682	134/19520	4.28849e-08	2.6365e-06	2.05884e-06	6263/5239/2318/1674/10979/1410/845/171024/3270/1756/3741/9457/287/9456/55800/10398/11155/3753/27295/56704	20
GO:0030018	CC	GO:0030018	Z disc	19/682	122/19520	4.62544e-08	2.6365e-06	2.05884e-06	6263/5239/2318/1674/1410/845/171024/3270/1756/3741/9457/287/9456/55800/10398/11155/3753/27295/56704	19
GO:0016528	CC	GO:0016528	sarcoplasm	15/682	79/19520	8.19007e-08	4.0848e-06	3.18982e-06	6263/2318/5350/845/51655/7057/6517/3270/9472/10335/6345/2934/6695/56704/2946	15
GO:0016529	CC	GO:0016529	sarcoplasmic reticulum	12/682	70/19520	4.99007e-06	0.000221226	0.000172755	6263/5350/845/51655/7057/6517/3270/9472/10335/6345/56704/2946	12
GO:0043025	CC	GO:0043025	neuronal cell body	36/682	474/19520	1.17272e-05	0.000467914	0.000365394	3745/477/4131/3782/1410/57537/9590/9638/55273/5577/8516/4130/5152/658/60482/2823/6712/5802/5136/3736/6515/3356/4914/347/3783/2045/4920/6530/57795/7432/4352/79739/5153/5630/5126/116	36
GO:0005901	CC	GO:0005901	caveola	12/682	80/19520	2.0549e-05	0.000707499	0.000552486	477/10395/11149/948/5348/3741/9472/1012/6401/3356/857/3162	12
GO:0005604	CC	GO:0005604	basement membrane	13/682	94/19520	2.29946e-05	0.000707499	0.000552486	64094/9510/3910/151887/1287/3908/2200/22795/3909/3918/256158/9423/133584	13
GO:0043034	CC	GO:0043034	costamere	6/682	18/19520	2.30513e-05	0.000707499	0.000552486	5239/2318/23336/1756/287/9456	6
GO:0031225	CC	GO:0031225	anchored component of membrane	18/682	170/19520	2.93214e-05	0.000835659	0.000652566	257194/2719/10082/115827/1012/56963/338328/1272/2675/7007/133121/1944/2674/2215/51299/2619/203074/1271	18
GO:0009897	CC	GO:0009897	external side of plasma membrane	31/682	402/19520	3.52215e-05	0.000907541	0.000708698	22871/948/3678/2690/7057/6517/947/1003/4162/7056/2028/286133/7049/57007/1012/3554/338328/5270/80274/30835/3579/2675/6387/3694/4036/2674/2219/3577/3977/57124/1271	31
GO:0014704	CC	GO:0014704	intercalated disc	9/682	48/19520	3.63926e-05	0.000907541	0.000708698	5239/477/1674/5348/3741/287/9472/2702/2697	9
GO:0032432	CC	GO:0032432	actin filament bundle	11/682	73/19520	4.32955e-05	0.00101617	0.000793527	5239/7010/11170/10979/1410/4628/171024/4638/10398/11155/27295	11
GO:0016324	CC	GO:0016324	apical plasma membrane	28/682	351/19520	4.61133e-05	0.00101691	0.000794103	7010/948/8777/5348/947/4921/3741/287/2028/9365/1244/1811/1513/338328/6712/3753/3736/64240/140803/5745/2697/83959/146894/4036/1514/113278/59341/1271	28
GO:0005581	CC	GO:0005581	collagen trimer	12/682	87/19520	4.84242e-05	0.00101691	0.000794103	51435/1634/1292/1287/7373/81578/84570/81035/1291/114898/2219/1300	12
GO:0001725	CC	GO:0001725	stress fiber	10/682	64/19520	6.98963e-05	0.00131604	0.00102769	5239/7010/11170/10979/4628/171024/4638/10398/11155/27295	10
GO:0097517	CC	GO:0097517	contractile actin filament bundle	10/682	64/19520	6.98963e-05	0.00131604	0.00102769	5239/7010/11170/10979/4628/171024/4638/10398/11155/27295	10
GO:1902495	CC	GO:1902495	transmembrane transporter complex	26/682	323/19520	7.34973e-05	0.00131604	0.00102769	57101/6263/3745/5350/477/22871/845/5348/6327/10060/8913/3741/9472/55800/3779/785/3753/3736/64240/8912/3783/2557/783/2565/6335/3788	26
GO:0031091	CC	GO:0031091	platelet alpha granule	12/682	91/19520	7.58619e-05	0.00131604	0.00102769	7450/3690/22915/948/7057/3479/2162/5270/3481/1191/7424/5473	12
GO:0043204	CC	GO:0043204	perikaryon	16/682	151/19520	7.9477e-05	0.0013213	0.00103181	3745/4131/1410/57537/55273/8516/5152/60482/5802/3736/6515/7432/79739/5630/5126/116	16
GO:0030055	CC	GO:0030055	cell-substrate junction	31/682	423/19520	9.0976e-05	0.00145198	0.00113385	2273/1264/5239/2318/3690/10395/7010/11170/3678/10979/171024/4921/10391/9590/1756/4162/9754/55612/1012/8516/7145/7431/10278/9902/2697/90102/857/3694/2934/84951/59341	31
GO:0044291	CC	GO:0044291	cell-cell contact zone	10/682	69/19520	0.000134148	0.00205865	0.0016076	58494/5239/477/1674/5348/3741/287/9472/2702/2697	10
GO:0031253	CC	GO:0031253	cell projection membrane	26/682	337/19520	0.000146406	0.00214607	0.00167586	3745/3690/10395/11170/11149/948/3678/10979/1756/5064/55612/660/79901/8516/1244/5152/1811/4355/140803/5745/6286/2557/4036/26499/2565/59341	26
GO:1990351	CC	GO:1990351	transporter complex	26/682	338/19520	0.000153502	0.00214607	0.00167586	57101/6263/3745/5350/477/22871/845/5348/6327/10060/8913/3741/9472/55800/3779/785/3753/3736/64240/8912/3783/2557/783/2565/6335/3788	26
GO:0005925	CC	GO:0005925	focal adhesion	30/682	416/19520	0.00015598	0.00214607	0.00167586	2273/1264/5239/2318/3690/10395/7010/11170/3678/10979/171024/4921/10391/9590/4162/9754/55612/1012/8516/7145/7431/10278/9902/2697/90102/857/3694/2934/84951/59341	30
GO:0005788	CC	GO:0005788	endoplasmic reticulum lumen	24/682	306/19520	0.000203528	0.00270692	0.00211383	8404/845/590/7057/2719/3270/6383/11167/11096/1292/1287/147111/10418/2200/7373/81578/84570/91851/1435/1291/6345/1191/3488/1300	24
GO:0001518	CC	GO:0001518	voltage-gated sodium channel complex	5/682	17/19520	0.000223735	0.0027897	0.00217847	6327/8913/55800/8912/6335	5
GO:0043083	CC	GO:0043083	synaptic cleft	5/682	17/19520	0.000223735	0.0027897	0.00217847	22871/9211/577/3908/133584	5
GO:0042641	CC	GO:0042641	actomyosin	10/682	74/19520	0.000242374	0.00293052	0.00228844	5239/7010/11170/10979/4628/171024/4638/10398/11155/27295	10
GO:0034703	CC	GO:0034703	cation channel complex	19/682	222/19520	0.000309338	0.00363018	0.0028348	6263/3745/22871/845/6327/10060/8913/3741/9472/55800/3779/785/3753/3736/8912/3783/783/6335/3788	19
GO:0045177	CC	GO:0045177	apical part of cell	29/682	414/19520	0.000324295	0.00369696	0.00288696	7010/948/8777/5348/947/4921/3741/287/9456/2028/9365/1244/1811/1513/338328/6712/3753/3736/64240/140803/5745/2697/83959/146894/4036/1514/113278/59341/1271	29
GO:0031256	CC	GO:0031256	leading edge membrane	16/682	173/19520	0.000384558	0.00409791	0.00320005	3745/3690/10395/11170/3678/10979/5064/55612/660/8516/5152/4355/2557/26499/2565/59341	16
GO:0016010	CC	GO:0016010	dystrophin-associated glycoprotein complex	5/682	19/19520	0.000396715	0.00409791	0.00320005	5239/1756/54221/6442/6445	5
GO:0090665	CC	GO:0090665	glycoprotein complex	5/682	19/19520	0.000396715	0.00409791	0.00320005	5239/1756/54221/6442/6445	5
GO:0031838	CC	GO:0031838	haptoglobin-hemoglobin complex	4/682	11/19520	0.000400547	0.00409791	0.00320005	3039/3040/3048/3043	4
GO:0033017	CC	GO:0033017	sarcoplasmic reticulum membrane	7/682	41/19520	0.000491845	0.00488671	0.00381603	6263/5350/845/3270/9472/6345/56704	7
GO:0044853	CC	GO:0044853	plasma membrane raft	12/682	111/19520	0.00050335	0.00488671	0.00381603	477/10395/11149/948/5348/3741/9472/1012/6401/3356/857/3162	12
GO:0031093	CC	GO:0031093	platelet alpha granule lumen	9/682	67/19520	0.00051439	0.00488671	0.00381603	7450/22915/7057/3479/2162/3481/1191/7424/5473	9
GO:0005833	CC	GO:0005833	hemoglobin complex	4/682	12/19520	0.000584259	0.00542138	0.00423356	3039/3040/3048/3043	4
GO:0043198	CC	GO:0043198	dendritic shaft	6/682	32/19520	0.000741543	0.00672445	0.00525112	22871/5577/4130/84623/4355/3356	6
GO:0005796	CC	GO:0005796	Golgi lumen	11/682	102/19520	0.00086995	0.00771356	0.00602352	4803/4969/2719/1634/4958/6383/10082/5549/4320/4325/4588	11
GO:0034702	CC	GO:0034702	ion channel complex	22/682	301/19520	0.000949515	0.00812674	0.00634617	57101/6263/3745/22871/845/6327/10060/8913/3741/9472/55800/3779/785/3753/3736/8912/3783/2557/783/2565/6335/3788	22
GO:0005911	CC	GO:0005911	cell-cell junction	31/682	485/19520	0.000957285	0.00812674	0.00634617	58494/5239/3690/477/23336/7010/11149/1674/3678/8777/10979/79827/5348/1003/3741/287/9472/6442/2702/1244/220296/364/1001/5010/84623/11155/2697/27295/137075/57863/59341	31
GO:0045121	CC	GO:0045121	membrane raft	23/682	323/19520	0.00104464	0.00850633	0.00664259	477/10395/7010/11149/948/5348/6517/1756/3741/23017/9472/5577/6442/1012/284/6401/1272/3753/3356/2697/857/6530/3162	23
GO:0098857	CC	GO:0098857	membrane microdomain	23/682	323/19520	0.00104464	0.00850633	0.00664259	477/10395/7010/11149/948/5348/6517/1756/3741/23017/9472/5577/6442/1012/284/6401/1272/3753/3356/2697/857/6530/3162	23
GO:0043197	CC	GO:0043197	dendritic spine	15/682	177/19520	0.00141694	0.0113072	0.0088298	477/22871/4131/56899/1410/57537/5064/815/9456/5577/3908/8516/2823/4915/4355	15
GO:0044309	CC	GO:0044309	neuron spine	15/682	178/19520	0.00149879	0.0117258	0.00915671	477/22871/4131/56899/1410/57537/5064/815/9456/5577/3908/8516/2823/4915/4355	15
GO:0034706	CC	GO:0034706	sodium channel complex	5/682	26/19520	0.00183313	0.0139636	0.0109041	6327/8913/55800/8912/6335	5
GO:0072562	CC	GO:0072562	blood microparticle	13/682	146/19520	0.00185481	0.0139636	0.0109041	590/72/2162/3039/731/3040/2638/3048/3043/1191/7448/3250/2934	13
GO:0043202	CC	GO:0043202	lysosomal lumen	10/682	96/19520	0.00191788	0.014171	0.0110661	4969/2719/1634/4958/6383/10082/1513/2638/5549/1514	10
GO:0031594	CC	GO:0031594	neuromuscular junction	8/682	69/19520	0.00272394	0.0195153	0.0152395	1674/23024/1287/3908/60482/5270/2045/6695	8
GO:0031252	CC	GO:0031252	cell leading edge	26/682	411/19520	0.00273898	0.0195153	0.0152395	3745/3690/10395/11170/3678/10979/72/4628/5064/4638/822/55612/660/1809/59/8516/5152/7431/4355/90102/2934/2557/26499/26084/2565/59341	26
GO:0032590	CC	GO:0032590	dendrite membrane	6/682	43/19520	0.00360539	0.0252377	0.0197081	3745/5064/8516/4355/2557/2565	6
GO:0031526	CC	GO:0031526	brush border membrane	7/682	59/19520	0.00434496	0.0298903	0.0233413	948/79901/1244/1811/140803/5745/4036	7
GO:0034774	CC	GO:0034774	secretory granule lumen	21/682	322/19520	0.00475914	0.0321847	0.025133	7450/22915/83716/1511/7123/7057/7078/5806/3479/2162/5836/6280/3481/388697/1191/6286/7424/6279/2934/2219/5473	21
GO:0097060	CC	GO:0097060	synaptic membrane	23/682	368/19520	0.00539496	0.035763	0.0279273	5138/3745/3690/22871/1410/57537/1756/5064/22865/287/23017/8516/2823/1272/5802/145581/1129/3736/3356/2045/6530/2557/2565	23
GO:0060205	CC	GO:0060205	cytoplasmic vesicle lumen	21/682	326/19520	0.00546753	0.035763	0.0279273	7450/22915/83716/1511/7123/7057/7078/5806/3479/2162/5836/6280/3481/388697/1191/6286/7424/6279/2934/2219/5473	21
GO:0031983	CC	GO:0031983	vesicle lumen	21/682	328/19520	0.00585306	0.0376673	0.0294144	7450/22915/83716/1511/7123/7057/7078/5806/3479/2162/5836/6280/3481/388697/1191/6286/7424/6279/2934/2219/5473	21
GO:0005865	CC	GO:0005865	striated muscle thin filament	4/682	22/19520	0.00654121	0.0414276	0.0323508	25802/7169/7111/7137	4
GO:0099572	CC	GO:0099572	postsynaptic specialization	21/682	333/19520	0.0069156	0.0431144	0.033668	22871/4131/56899/8777/1410/57537/5064/22865/815/9456/8516/8224/5802/145581/4915/4355/2045/9228/9201/6695/2557	21
GO:0014069	CC	GO:0014069	postsynaptic density	20/682	313/19520	0.00719681	0.0441774	0.0344981	22871/4131/56899/8777/1410/57537/5064/22865/815/9456/8516/8224/5802/145581/4915/4355/2045/9228/9201/6695	20
GO:0001527	CC	GO:0001527	microfibril	3/682	12/19520	0.00737719	0.0445985	0.0348269	4239/8076/2200	3
GO:0098636	CC	GO:0098636	protein complex involved in cell adhesion	5/682	36/19520	0.00788699	0.0469688	0.0366779	58494/3690/3678/8516/3694	5
GO:0030315	CC	GO:0030315	T-tubule	6/682	51/19520	0.00842448	0.0491551	0.0383852	477/5348/6517/287/9472/783	6
GO:0032279	CC	GO:0032279	asymmetric synapse	20/682	318/19520	0.0085005	0.0491551	0.0383852	22871/4131/56899/8777/1410/57537/5064/22865/815/9456/8516/8224/5802/145581/4915/4355/2045/9228/9201/6695	20
GO:0005201	MF	GO:0005201	extracellular matrix structural constituent	38/661	170/18337	7.29507e-20	5.28163e-17	4.26953e-17	7450/22915/1805/8406/7148/4969/4239/2192/3910/7057/127435/2199/2202/1634/8076/1292/1287/8483/10418/3908/2200/7373/81578/84570/22795/2006/5549/4256/1291/7980/7448/3909/3918/7007/256158/4588/5118/1300	38
GO:0005539	MF	GO:0005539	glycosaminoglycan binding	42/661	228/18337	1.75372e-18	6.34847e-16	5.13194e-16	64094/9510/64388/83716/1511/6422/7148/7123/7057/1634/11167/11096/26032/10894/84870/151887/2255/1809/7130/2260/5212/11095/7049/4023/1842/2200/6586/5270/84570/5802/26577/5549/2252/114548/2247/7448/3918/6355/9508/5118/340419/133584	42
GO:0008201	MF	GO:0008201	heparin binding	34/661	164/18337	7.84111e-17	1.89232e-14	1.5297e-14	64094/9510/64388/83716/1511/6422/7148/7123/7057/11167/11096/84870/151887/2255/2260/11095/7049/4023/1842/2200/6586/5270/84570/5802/26577/5549/2252/2247/7448/3918/6355/9508/5118/340419	34
GO:1901681	MF	GO:1901681	sulfur compound binding	39/661	260/18337	3.66631e-14	6.63603e-12	5.3644e-12	64094/9510/64388/83716/1511/6422/7148/7123/7057/947/11167/11096/84870/10468/151887/2255/1809/2260/11095/7049/4023/1842/2200/6586/5270/84570/5802/26577/5549/2252/2247/7448/3918/222537/6355/9508/5118/2946/340419	39
GO:0005518	MF	GO:0005518	collagen binding	18/661	68/18337	1.98384e-11	2.87259e-09	2.32213e-09	7450/8404/4321/7057/127435/1634/4921/1292/1842/7373/1513/22795/26577/1291/9902/4322/5118/1514	18
GO:0005178	MF	GO:0005178	integrin binding	21/661	142/18337	3.93085e-08	4.74323e-06	3.8343e-06	58494/7450/3690/3678/10979/7148/7057/11096/55612/3479/11095/1842/2200/1903/3481/2247/7448/3909/3553/6387/3694	21
GO:0019838	MF	GO:0019838	growth factor binding	20/661	137/18337	1.02906e-07	1.06434e-05	8.60388e-06	3690/7010/948/2690/7057/4916/2260/7049/9365/3554/5654/1843/4915/1291/4914/347252/4036/3488/114990/3977	20
GO:0008237	MF	GO:0008237	metallopeptidase activity	21/661	184/18337	3.18158e-06	0.000287933	0.000232758	80332/9510/4321/4327/119587/11096/9507/2028/11095/7092/10003/4320/56999/57094/9635/4325/4322/9508/1361/1363/170690	21
GO:0003779	MF	GO:0003779	actin binding	36/661	439/18337	4.17015e-06	0.000324272	0.000262133	1264/4629/2318/25802/11170/4131/6876/10979/4628/171024/10391/1756/54221/23500/8522/4638/822/55612/4130/7145/2638/6712/7169/7111/56776/11155/27295/84940/6530/161176/2934/881/783/84951/7137/59341	36
GO:0001968	MF	GO:0001968	fibronectin binding	8/661	28/18337	4.47889e-06	0.000324272	0.000262133	3690/2192/7057/4653/151887/1513/1514/3488	8
GO:0019199	MF	GO:0019199	transmembrane receptor protein kinase activity	13/661	80/18337	5.26216e-06	0.000346346	0.000279977	7010/2202/4921/4916/2260/7049/658/4915/4914/5157/2045/4920/1944	13
GO:0042626	MF	GO:0042626	ATPase-coupled transmembrane transporter activity	11/661	58/18337	5.97635e-06	0.000360573	0.000291478	477/10060/10351/1244/64240/24/23460/154664/10350/26154/534	11
GO:0048018	MF	GO:0048018	receptor ligand activity	38/661	486/18337	6.89287e-06	0.00038388	0.000310319	4803/64388/56920/654/4969/27190/2202/2255/3479/6347/7483/9365/4852/2200/6358/7482/4909/1435/252995/3952/3481/2252/2247/2250/3553/6355/8740/2045/7424/653/6387/7432/5367/10135/651/346389/5473/116	38
GO:0030546	MF	GO:0030546	signaling receptor activator activity	38/661	492/18337	9.12857e-06	0.000450156	0.000363894	4803/64388/56920/654/4969/27190/2202/2255/3479/6347/7483/9365/4852/2200/6358/7482/4909/1435/252995/3952/3481/2252/2247/2250/3553/6355/8740/2045/7424/653/6387/7432/5367/10135/651/346389/5473/116	38
GO:0004714	MF	GO:0004714	transmembrane receptor protein tyrosine kinase activity	11/661	61/18337	9.94819e-06	0.000450156	0.000363894	7010/2202/4921/4916/2260/4915/4914/5157/2045/4920/1944	11
GO:0015399	MF	GO:0015399	primary active transmembrane transporter activity	11/661	61/18337	9.94819e-06	0.000450156	0.000363894	477/10060/10351/1244/64240/24/23460/154664/10350/26154/534	11
GO:0008083	MF	GO:0008083	growth factor activity	18/661	162/18337	2.28868e-05	0.000974711	0.000787931	4803/654/4969/2202/2255/3479/4909/1435/3481/2252/2247/2250/7424/653/6387/651/346389/5473	18
GO:0004222	MF	GO:0004222	metalloendopeptidase activity	14/661	107/18337	3.00173e-05	0.00120736	0.000976002	80332/9510/4321/4327/11096/9507/11095/7092/4320/56999/4325/4322/9508/170690	14
GO:0047555	MF	GO:0047555	3'5'-cyclic-GMP phosphodiesterase activity	5/661	14/18337	9.15286e-05	0.00348772	0.00281939	5138/5152/10846/5136/5153	5
GO:0019955	MF	GO:0019955	cytokine binding	15/661	136/18337	0.000117454	0.00425182	0.00343707	3690/948/64388/2690/7057/2532/7049/57007/3554/3579/2247/114990/3577/3977/1271	15
GO:0004114	MF	GO:0004114	3'5'-cyclic-nucleotide phosphodiesterase activity	6/661	23/18337	0.000128034	0.00441413	0.00356827	5138/5139/5152/10846/5136/5153	6
GO:0001664	MF	GO:0001664	G protein-coupled receptor binding	24/661	289/18337	0.000135521	0.00441438	0.00356847	7275/6422/552/25927/4653/5064/9456/84870/6347/7483/4852/6358/7482/51308/624/185/6355/4920/6387/5367/2219/10874/5473/116	24
GO:0050840	MF	GO:0050840	extracellular matrix binding	9/661	55/18337	0.000140236	0.00441438	0.00356847	64094/3690/8404/7057/2199/1634/11096/2006/57124	9
GO:0004112	MF	GO:0004112	cyclic-nucleotide phosphodiesterase activity	6/661	25/18337	0.000211224	0.00637191	0.00515089	5138/5139/5152/10846/5136/5153	6
GO:0031720	MF	GO:0031720	haptoglobin binding	4/661	10/18337	0.00029535	0.00855333	0.00691429	3039/3040/3048/3043	4
GO:0030020	MF	GO:0030020	extracellular matrix structural constituent conferring tensile strength	7/661	41/18337	0.000591781	0.015708	0.0126979	1292/1287/7373/81578/84570/1291/1300	7
GO:0071813	MF	GO:0071813	lipoprotein particle binding	6/661	30/18337	0.00060749	0.015708	0.0126979	948/7057/4023/1012/338328/81035	6
GO:0071814	MF	GO:0071814	protein-lipid complex binding	6/661	30/18337	0.00060749	0.015708	0.0126979	948/7057/4023/1012/338328/81035	6
GO:0061134	MF	GO:0061134	peptidase regulator activity	19/661	230/18337	0.00069759	0.0171317	0.0138488	4803/2192/2719/7078/80760/221476/5270/27151/26577/7980/6690/91662/857/8740/5118/6695/7079/5268/58189	19
GO:0044325	MF	GO:0044325	ion channel binding	13/661	128/18337	0.000729112	0.0171317	0.0138488	2273/3745/5348/3270/1003/10060/287/9456/9472/55800/3753/857/644139	13
GO:0004896	MF	GO:0004896	cytokine receptor activity	11/661	97/18337	0.00073354	0.0171317	0.0138488	2690/57007/3554/3579/2675/55540/4352/2674/3577/3977/1271	11
GO:0042562	MF	GO:0042562	hormone binding	10/661	84/18337	0.000864126	0.0195508	0.0158044	9340/477/117/552/2690/122042/367/1012/5745/4036	10
GO:0070700	MF	GO:0070700	BMP receptor binding	4/661	13/18337	0.000922252	0.0202337	0.0163564	654/1003/653/651	4
GO:0019956	MF	GO:0019956	chemokine binding	6/661	33/18337	0.00103381	0.022014	0.0177956	3690/2532/57007/3579/2247/3577	6
GO:0005248	MF	GO:0005248	voltage-gated sodium channel activity	5/661	23/18337	0.00117514	0.0227072	0.0183559	6327/8913/55800/8912/6335	5
GO:0017134	MF	GO:0017134	fibroblast growth factor binding	5/661	23/18337	0.00117514	0.0227072	0.0183559	3690/7057/2260/7049/9365	5
GO:0030552	MF	GO:0030552	cAMP binding	5/661	23/18337	0.00117514	0.0227072	0.0183559	5138/11149/5577/10846/64208	5
GO:0004713	MF	GO:0004713	protein tyrosine kinase activity	13/661	135/18337	0.00119867	0.0227072	0.0183559	7010/2202/6725/4921/660/4916/2260/4915/4914/5157/2045/4920/1944	13
GO:0005172	MF	GO:0005172	vascular endothelial growth factor receptor binding	4/661	14/18337	0.00125454	0.0227072	0.0183559	3690/3678/1003/7424	4
GO:0005344	MF	GO:0005344	oxygen carrier activity	4/661	14/18337	0.00125454	0.0227072	0.0183559	3039/3040/3048/3043	4
GO:0008081	MF	GO:0008081	phosphoric diester hydrolase activity	10/661	89/18337	0.0013555	0.0236784	0.019141	5138/5139/147111/5152/10846/5136/624/133121/3162/5153	10
GO:0005044	MF	GO:0005044	scavenger receptor activity	7/661	47/18337	0.00137361	0.0236784	0.019141	948/51435/286133/57007/81035/7448/56649	7
GO:0038024	MF	GO:0038024	cargo receptor activity	9/661	75/18337	0.00146293	0.0241277	0.0195042	948/51435/53353/286133/4360/57007/81035/7448/56649	9
GO:0051015	MF	GO:0051015	actin filament binding	17/661	208/18337	0.00146632	0.0241277	0.0195042	4629/6876/10979/4628/10391/8522/822/55612/7169/7111/84940/161176/2934/881/783/7137/59341	17
GO:0043394	MF	GO:0043394	proteoglycan binding	6/661	36/18337	0.00165903	0.0261139	0.0211098	7057/10468/4023/1513/5802/1514	6
GO:0046873	MF	GO:0046873	metal ion transmembrane transporter activity	28/661	425/18337	0.00165917	0.0261139	0.0211098	6263/3745/477/3782/6327/10060/8913/3741/55800/60482/2823/3779/785/3753/3736/8912/140803/83959/3783/26266/6530/345274/783/3768/6561/59341/6335/3788	28
GO:0005104	MF	GO:0005104	fibroblast growth factor receptor binding	5/661	25/18337	0.00174822	0.02693	0.0217696	2255/9365/2252/2247/2250	5
GO:0005109	MF	GO:0005109	frizzled binding	6/661	37/18337	0.00192071	0.0289707	0.0234191	6422/4653/84870/7483/7482/4920	6
GO:0008191	MF	GO:0008191	metalloendopeptidase inhibitor activity	4/661	16/18337	0.0021537	0.031822	0.0257241	4803/7078/6695/7079	4
GO:0015267	MF	GO:0015267	channel activity	30/661	477/18337	0.00233985	0.0338811	0.0273886	57101/6263/3745/3782/5348/6327/10060/8913/3741/55800/2702/364/2823/3779/785/3753/3736/9635/8912/140803/2697/83959/3783/2557/783/3768/2565/59341/6335/3788	30
GO:0022803	MF	GO:0022803	passive transmembrane transporter activity	30/661	478/18337	0.0024138	0.0342665	0.0277001	57101/6263/3745/3782/5348/6327/10060/8913/3741/55800/2702/364/2823/3779/785/3753/3736/9635/8912/140803/2697/83959/3783/2557/783/3768/2565/59341/6335/3788	30
GO:0004175	MF	GO:0004175	endopeptidase activity	28/661	438/18337	0.00256001	0.0356433	0.0288131	80332/9510/1511/6422/4321/4327/11096/25823/341350/9507/1510/11095/1513/5654/7092/9099/1215/4320/56999/4325/3250/4322/9508/1514/56649/170690/203074/5126	28
GO:0022836	MF	GO:0022836	gated channel activity	23/661	337/18337	0.00268163	0.0366321	0.0296124	57101/6263/3745/3782/6327/10060/8913/3741/55800/3779/785/3753/3736/9635/8912/3783/2557/783/3768/2565/59341/6335/3788	23
GO:0030169	MF	GO:0030169	low-density lipoprotein particle binding	4/661	17/18337	0.00273683	0.0366937	0.0296623	948/7057/1012/81035	4
GO:0004601	MF	GO:0004601	peroxidase activity	7/661	53/18337	0.00279535	0.036797	0.0297458	2878/3039/3040/3048/3043/125336/2946	7
GO:0001228	MF	GO:0001228	DNA-binding transcription activator activity RNA polymerase II-specific	28/661	443/18337	0.00300371	0.0388336	0.0313921	4773/7490/367/2078/3206/3164/4772/6096/6943/11166/8013/3217/64641/9314/2294/1960/1961/64651/266743/4929/4222/57057/58495/2354/4009/7161/3234/1958	28
GO:0001216	MF	GO:0001216	DNA-binding transcription activator activity	28/661	447/18337	0.00340425	0.042582	0.0344222	4773/7490/367/2078/3206/3164/4772/6096/6943/11166/8013/3217/64641/9314/2294/1960/1961/64651/266743/4929/4222/57057/58495/2354/4009/7161/3234/1958	28
GO:0004181	MF	GO:0004181	metallocarboxypeptidase activity	5/661	29/18337	0.00347008	0.042582	0.0344222	119587/10003/57094/1361/1363	5
GO:0005520	MF	GO:0005520	insulin-like growth factor binding	5/661	29/18337	0.00347008	0.042582	0.0344222	3690/5654/347252/4036/3488	5
GO:0008307	MF	GO:0008307	structural constituent of muscle	6/661	42/18337	0.00372288	0.0443985	0.0358906	4629/23336/1756/10398/7169/56704	6
GO:0005216	MF	GO:0005216	ion channel activity	27/661	429/18337	0.00374076	0.0443985	0.0358906	57101/6263/3745/3782/5348/6327/10060/8913/3741/55800/2823/3779/785/3753/3736/9635/8912/140803/83959/3783/2557/783/3768/2565/59341/6335/3788	27
GO:0005272	MF	GO:0005272	sodium channel activity	6/661	43/18337	0.00419734	0.0486946	0.0393635	6327/8913/55800/8912/83959/6335	6
GO:0016684	MF	GO:0016684	oxidoreductase activity acting on peroxide as acceptor	7/661	57/18337	0.00423724	0.0486946	0.0393635	2878/3039/3040/3048/3043/125336/2946	7
GO:0005126	MF	GO:0005126	cytokine receptor binding	19/661	270/18337	0.00436368	0.0493642	0.0399047	3690/4803/3678/10979/8835/1003/6347/7049/6358/4909/1435/4914/3553/6355/8740/7424/6387/5473/3977	19
KEGG	ID	Description	GeneRatio	BgRatio	pvalue	p.adjust	qvalue	geneID	Count
hsa04151	hsa04151	PI3K-Akt signaling pathway	39/334	354/8093	1.42975e-08	3.9604e-06	3.2207e-06	7450/3690/4803/7010/3678/7148/3910/2690/7057/5649/9586/3164/1292/1287/2255/2260/3479/3908/8516/284/4909/1435/2538/1129/4915/1026/2786/3481/1291/2252/4914/2247/7448/3909/3918/2250/7424/1944/3694	39
hsa04512	hsa04512	ECM-receptor interaction	17/334	88/8093	8.25384e-08	1.14316e-05	9.29643e-06	7450/3690/948/3678/7148/3910/7057/5649/1292/1287/3908/8516/1291/7448/3909/3918/3694	17
hsa04020	hsa04020	Calcium signaling pathway	28/334	240/8093	5.52866e-07	5.1048e-05	4.15134e-05	6263/5350/4803/845/552/3270/3360/8913/4638/815/2255/4916/2260/5733/5136/624/1129/4915/3356/2252/4914/8912/2247/2250/185/7424/136/5153	28
hsa05414	hsa05414	Dilated cardiomyopathy	16/334	96/8093	1.61822e-06	0.000112062	9.11316e-05	5350/3690/1674/3678/111/1756/3479/6442/3908/8516/785/7169/6445/3694/783/7137	16
hsa05205	hsa05205	Proteoglycans in cancer	24/334	205/8093	3.44786e-06	0.000191011	0.000155335	2318/3690/3678/7057/2719/7078/117581/1634/6383/815/287/2260/3479/7483/7482/3316/1026/3481/2247/7448/857/3549/8325/1514	24
hsa04010	hsa04010	MAPK signaling pathway	29/334	294/8093	1.05334e-05	0.000486294	0.000395466	2318/5801/4803/7010/8913/3164/2255/4772/2260/3479/3554/284/785/4909/4616/1435/1843/4915/3481/2252/4914/8912/2247/2250/3553/7424/1944/1847/783	29
hsa05410	hsa05410	Hypertrophic cardiomyopathy	14/334	90/8093	1.66088e-05	0.000657232	0.000534477	3690/1674/3678/1756/3479/6442/3908/8516/785/7169/6445/3694/783/7137	14
hsa04510	hsa04510	Focal adhesion	22/334	201/8093	2.59742e-05	0.000899357	0.000731379	7450/2318/3690/3678/7148/3910/7057/5649/4638/1292/1287/3479/10398/3908/8516/1291/7448/3909/3918/857/7424/3694	22
hsa05144	hsa05144	Malaria	10/334	50/8093	2.94733e-05	0.000907123	0.000737695	948/7057/6383/2532/6347/3039/3040/6401/3043/3553	10
hsa05412	hsa05412	Arrhythmogenic right ventricular cardiomyopathy	12/334	77/8093	6.55488e-05	0.0018157	0.00147657	3690/1674/3678/1756/6442/3908/8516/785/6445/2697/3694/783	12
hsa02010	hsa02010	ABC transporters	9/334	45/8093	7.40981e-05	0.00186593	0.00151742	10060/10351/1244/64240/24/23460/154664/10350/26154	9
hsa05418	hsa05418	Fluid shear stress and atherosclerosis	16/334	139/8093	0.000183908	0.00424521	0.00345231	3690/2949/1003/6383/7056/6347/3554/658/6401/1843/3553/857/3162/1514/2946/59341	16
hsa04270	hsa04270	Vascular smooth muscle contraction	15/334	133/8093	0.000364062	0.00775732	0.00630845	4629/111/552/72/4628/4638/10335/10398/59/8399/3779/5322/5320/185/136	15
hsa04060	hsa04060	Cytokine-cytokine receptor interaction	25/334	295/8093	0.000481214	0.00952116	0.00774284	4803/654/27190/2690/6347/57007/3554/6358/658/1435/284340/3952/3579/3553/6355/8740/653/55540/6387/4352/651/5473/3577/3977/1271	25
hsa04014	hsa04014	Ras signaling pathway	21/334	232/8093	0.000577206	0.0106591	0.00866822	4803/7010/8437/2255/2260/3479/8399/284/5322/4909/5320/1435/4915/2786/3481/2252/4914/2247/2250/7424/1944	21
hsa05143	hsa05143	African trypanosomiasis	7/334	37/8093	0.000675943	0.0117023	0.00951656	3910/3039/3040/6401/3043/3250/3553	7
hsa04350	hsa04350	TGF-beta signaling pathway	11/334	94/8093	0.00161257	0.0262754	0.0213678	64388/654/7057/1634/3400/4093/10468/2200/56963/658/653	11
hsa04024	hsa04024	cAMP signaling pathway	19/334	219/8093	0.00172543	0.0265524	0.0215931	5350/477/117/111/5348/3360/9586/815/5139/4772/10398/4852/2737/5733/10846/1129/7432/7137/116	19
hsa04974	hsa04974	Protein digestion and absorption	11/334	103/8093	0.00335206	0.0488696	0.0397419	477/1292/1287/7373/81578/84570/2006/1291/3783/1361/1300	11

## Sheet: Table S9
Table S9. LncRNA/CircRNA–miRNA–mRNA regulatory networks between normal and CHOL tissue.
lncRNA-miRNA-mRNA regulatory network							circRNA-miRNA-mRNA regulatory network
miRNAname	miRNAclass	mRNAname	mRNAclass	lncRNAname	lncRNAclass		source	miRNAclass	mRNAname	mRNAclass	circRNAname	circRNAclass
hsa-miR-196b-5p	up	SCUBE1	down	H19	down		hsa-miR-196b-5p	up	SCUBE1	down	hsa_circ_0025636	down
hsa-miR-196b-5p	up	BMP5	down	H19	down		hsa-miR-196b-5p	up	BMP5	down	hsa_circ_0025636	down
hsa-miR-196b-5p	up	RNF122	down	H19	down		hsa-miR-196b-5p	up	RNF122	down	hsa_circ_0025636	down
hsa-miR-196b-5p	up	PREX2	down	H19	down		hsa-miR-196b-5p	up	PREX2	down	hsa_circ_0025636	down
hsa-miR-196b-5p	up	FGF10	down	H19	down		hsa-miR-196b-5p	up	FGF10	down	hsa_circ_0025636	down
hsa-miR-196b-5p	up	ITPRIP	down	H19	down		hsa-miR-196b-5p	up	ITPRIP	down	hsa_circ_0025636	down
hsa-miR-196b-5p	up	AOC3	down	H19	down		hsa-miR-196b-5p	up	AOC3	down	hsa_circ_0025636	down
hsa-miR-196b-5p	up	ELN	down	H19	down		hsa-miR-196b-5p	up	ELN	down	hsa_circ_0025636	down
hsa-miR-196b-5p	up	SYNPO2	down	H19	down		hsa-miR-196b-5p	up	SYNPO2	down	hsa_circ_0025636	down
hsa-miR-196b-5p	up	CAB39L	down	H19	down		hsa-miR-196b-5p	up	CAB39L	down	hsa_circ_0025636	down
hsa-miR-196b-5p	up	TUBB6	down	H19	down		hsa-miR-196b-5p	up	TUBB6	down	hsa_circ_0025636	down
hsa-miR-196b-5p	up	KLHL29	down	H19	down		hsa-miR-196b-5p	up	KLHL29	down	hsa_circ_0025636	down
hsa-miR-196b-5p	up	MYLK	down	H19	down		hsa-miR-196b-5p	up	MYLK	down	hsa_circ_0025636	down
hsa-miR-196b-5p	up	SRSF12	down	H19	down		hsa-miR-196b-5p	up	SRSF12	down	hsa_circ_0025636	down
hsa-miR-196b-5p	up	RAB3C	down	H19	down		hsa-miR-196b-5p	up	RAB3C	down	hsa_circ_0025636	down
hsa-miR-196b-5p	up	GPR26	down	H19	down		hsa-miR-196b-5p	up	GPR26	down	hsa_circ_0025636	down
hsa-miR-196b-5p	up	JPH2	down	H19	down		hsa-miR-196b-5p	up	JPH2	down	hsa_circ_0025636	down
hsa-miR-196b-5p	up	CCDC80	down	H19	down		hsa-miR-196b-5p	up	CCDC80	down	hsa_circ_0025636	down
hsa-miR-196b-5p	up	SERTM1	down	H19	down		hsa-miR-196b-5p	up	SERTM1	down	hsa_circ_0025636	down
hsa-miR-196b-5p	up	CACNB2	down	H19	down		hsa-miR-196b-5p	up	CACNB2	down	hsa_circ_0025636	down
hsa-miR-196b-5p	up	KCNB1	down	H19	down		hsa-miR-196b-5p	up	KCNB1	down	hsa_circ_0025636	down
hsa-miR-196b-5p	up	COL25A1	down	H19	down		hsa-miR-196b-5p	up	COL25A1	down	hsa_circ_0025636	down
hsa-miR-196b-5p	up	TRIM9	down	H19	down		hsa-miR-196b-5p	up	TRIM9	down	hsa_circ_0025636	down
hsa-miR-196b-5p	up	PODN	down	H19	down		hsa-miR-196b-5p	up	PODN	down	hsa_circ_0025636	down
hsa-miR-196b-5p	up	EMCN	down	H19	down		hsa-miR-196b-5p	up	EMCN	down	hsa_circ_0025636	down
hsa-miR-196b-5p	up	NPAS4	down	H19	down		hsa-miR-196b-5p	up	NPAS4	down	hsa_circ_0025636	down
hsa-miR-196b-5p	up	SRL	down	H19	down		hsa-miR-196b-5p	up	SRL	down	hsa_circ_0025636	down
hsa-miR-196b-5p	up	NHSL2	down	H19	down		hsa-miR-196b-5p	up	NHSL2	down	hsa_circ_0025636	down
hsa-miR-196b-5p	up	TMOD1	down	H19	down		hsa-miR-196b-5p	up	TMOD1	down	hsa_circ_0025636	down
hsa-miR-196b-5p	up	PRIMA1	down	H19	down		hsa-miR-196b-5p	up	PRIMA1	down	hsa_circ_0025636	down
hsa-miR-196b-5p	up	GADD45B	down	H19	down		hsa-miR-196b-5p	up	GADD45B	down	hsa_circ_0025636	down
hsa-miR-196b-5p	up	CYP26B1	down	H19	down		hsa-miR-196b-5p	up	CYP26B1	down	hsa_circ_0025636	down
hsa-miR-196b-5p	up	PLXNA4	down	H19	down		hsa-miR-196b-5p	up	PLXNA4	down	hsa_circ_0025636	down
hsa-miR-196b-5p	up	SLC5A7	down	H19	down		hsa-miR-196b-5p	up	SLC5A7	down	hsa_circ_0025636	down
hsa-miR-196b-5p	up	FEZ1	down	H19	down		hsa-miR-196b-5p	up	FEZ1	down	hsa_circ_0025636	down
hsa-miR-196b-5p	up	WNT2B	down	H19	down		hsa-miR-196b-5p	up	WNT2B	down	hsa_circ_0025636	down
hsa-miR-196b-5p	up	ADAM33	down	H19	down		hsa-miR-196b-5p	up	ADAM33	down	hsa_circ_0025636	down
hsa-miR-196b-5p	up	MMP19	down	H19	down		hsa-miR-196b-5p	up	MMP19	down	hsa_circ_0025636	down
hsa-miR-196b-5p	up	PIM1	down	H19	down		hsa-miR-196b-5p	up	PIM1	down	hsa_circ_0025636	down
hsa-miR-196b-5p	up	B3GALT2	down	H19	down		hsa-miR-196b-5p	up	B3GALT2	down	hsa_circ_0025636	down
hsa-miR-196b-5p	up	TNFSF14	down	H19	down		hsa-miR-196b-5p	up	TNFSF14	down	hsa_circ_0025636	down
hsa-miR-196b-5p	up	SOCS2	down	H19	down		hsa-miR-196b-5p	up	SOCS2	down	hsa_circ_0025636	down
hsa-miR-196b-5p	up	SOCS3	down	H19	down		hsa-miR-196b-5p	up	SOCS3	down	hsa_circ_0025636	down
hsa-miR-196b-5p	up	GLP2R	down	H19	down		hsa-miR-196b-5p	up	GLP2R	down	hsa_circ_0025636	down
hsa-miR-196b-5p	up	CHST3	down	H19	down		hsa-miR-196b-5p	up	CHST3	down	hsa_circ_0025636	down
hsa-miR-196b-5p	up	RCAN1	down	H19	down		hsa-miR-196b-5p	up	RCAN1	down	hsa_circ_0025636	down
hsa-miR-196b-5p	up	SCN2B	down	H19	down		hsa-miR-196b-5p	up	SCN2B	down	hsa_circ_0025636	down
hsa-miR-196b-5p	up	OMD	down	H19	down		hsa-miR-196b-5p	up	OMD	down	hsa_circ_0025636	down
hsa-miR-196b-5p	up	GFPT2	down	H19	down		hsa-miR-196b-5p	up	GFPT2	down	hsa_circ_0025636	down
hsa-miR-196b-5p	up	MAP1B	down	H19	down		hsa-miR-196b-5p	up	MAP1B	down	hsa_circ_0025636	down
hsa-miR-196b-5p	up	MMP16	down	H19	down		hsa-miR-196b-5p	up	MMP16	down	hsa_circ_0025636	down
hsa-miR-196b-5p	up	SPON1	down	H19	down		hsa-miR-196b-5p	up	SPON1	down	hsa_circ_0025636	down
hsa-miR-196b-5p	up	FBLN1	down	H19	down		hsa-miR-196b-5p	up	FBLN1	down	hsa_circ_0025636	down
hsa-miR-196b-5p	up	CLCA2	down	H19	down		hsa-miR-196b-5p	up	CLCA2	down	hsa_circ_0025636	down
hsa-miR-196b-5p	up	FSTL1	down	H19	down		hsa-miR-196b-5p	up	FSTL1	down	hsa_circ_0025636	down
hsa-miR-196b-5p	up	ELL2	down	H19	down		hsa-miR-196b-5p	up	ELL2	down	hsa_circ_0025636	down
hsa-miR-196b-5p	up	LMOD1	down	H19	down		hsa-miR-196b-5p	up	LMOD1	down	hsa_circ_0025636	down
hsa-miR-196b-5p	up	CYP1A1	down	H19	down		hsa-miR-196b-5p	up	CYP1A1	down	hsa_circ_0025636	down
hsa-miR-196b-5p	up	NNAT	down	H19	down		hsa-miR-196b-5p	up	NNAT	down	hsa_circ_0025636	down
hsa-miR-196b-5p	up	LINGO2	down	H19	down		hsa-miR-196b-5p	up	LINGO2	down	hsa_circ_0025636	down
hsa-miR-196b-5p	up	MOCS1	down	H19	down		hsa-miR-196b-5p	up	MOCS1	down	hsa_circ_0025636	down
hsa-miR-196b-5p	up	RORB	down	H19	down		hsa-miR-196b-5p	up	RORB	down	hsa_circ_0025636	down
hsa-miR-196b-5p	up	NLGN1	down	H19	down		hsa-miR-196b-5p	up	NLGN1	down	hsa_circ_0025636	down
hsa-miR-196b-5p	up	PYGO1	down	H19	down		hsa-miR-196b-5p	up	PYGO1	down	hsa_circ_0025636	down
hsa-miR-196b-5p	up	TMTC1	down	H19	down		hsa-miR-196b-5p	up	TMTC1	down	hsa_circ_0025636	down
hsa-miR-196b-5p	up	FAM180A	down	H19	down		hsa-miR-196b-5p	up	FAM180A	down	hsa_circ_0025636	down
hsa-miR-196b-5p	up	PRRG3	down	H19	down		hsa-miR-196b-5p	up	PRRG3	down	hsa_circ_0025636	down
hsa-miR-196b-5p	up	HTR2A	down	H19	down		hsa-miR-196b-5p	up	HTR2A	down	hsa_circ_0025636	down
hsa-miR-196b-5p	up	CRYAB	down	H19	down		hsa-miR-196b-5p	up	CRYAB	down	hsa_circ_0025636	down
hsa-miR-196b-5p	up	DPT	down	H19	down		hsa-miR-196b-5p	up	DPT	down	hsa_circ_0025636	down
hsa-miR-196b-5p	up	KCNA1	down	H19	down		hsa-miR-196b-5p	up	KCNA1	down	hsa_circ_0025636	down
hsa-miR-196b-5p	up	TIMP3	down	H19	down		hsa-miR-196b-5p	up	TIMP3	down	hsa_circ_0025636	down
hsa-miR-196b-5p	up	ADH1B	down	H19	down		hsa-miR-196b-5p	up	ADH1B	down	hsa_circ_0025636	down
hsa-miR-196b-5p	up	CSF1	down	H19	down		hsa-miR-196b-5p	up	CSF1	down	hsa_circ_0025636	down
hsa-miR-196b-5p	up	IGFBPL1	down	H19	down		hsa-miR-196b-5p	up	IGFBPL1	down	hsa_circ_0025636	down
hsa-miR-196b-5p	up	NTRK2	down	H19	down		hsa-miR-196b-5p	up	NTRK2	down	hsa_circ_0025636	down
hsa-miR-196b-5p	up	VSTM4	down	H19	down		hsa-miR-196b-5p	up	VSTM4	down	hsa_circ_0025636	down
hsa-miR-196b-5p	up	ECSCR	down	H19	down		hsa-miR-196b-5p	up	ECSCR	down	hsa_circ_0025636	down
hsa-miR-196b-5p	up	ZNF331	down	H19	down		hsa-miR-196b-5p	up	ZNF331	down	hsa_circ_0025636	down
hsa-miR-196b-5p	up	TDRD10	down	H19	down		hsa-miR-196b-5p	up	TDRD10	down	hsa_circ_0025636	down
hsa-miR-196b-5p	up	PIRT	down	H19	down		hsa-miR-196b-5p	up	PIRT	down	hsa_circ_0025636	down
hsa-miR-196b-5p	up	RGS4	down	H19	down		hsa-miR-196b-5p	up	RGS4	down	hsa_circ_0025636	down
hsa-miR-196b-5p	up	LIPN	down	H19	down		hsa-miR-196b-5p	up	LIPN	down	hsa_circ_0025636	down
hsa-miR-196b-5p	up	TMEM255A	down	H19	down		hsa-miR-196b-5p	up	TMEM255A	down	hsa_circ_0025636	down
hsa-miR-196b-5p	up	IGF1	down	H19	down		hsa-miR-196b-5p	up	IGF1	down	hsa_circ_0025636	down
hsa-miR-196b-5p	up	SMAD9	down	H19	down		hsa-miR-196b-5p	up	SMAD9	down	hsa_circ_0025636	down
hsa-miR-196b-5p	up	GSTM2	down	H19	down		hsa-miR-196b-5p	up	GSTM2	down	hsa_circ_0025636	down
hsa-miR-196b-5p	up	CACNB4	down	H19	down		hsa-miR-196b-5p	up	CACNB4	down	hsa_circ_0025636	down
hsa-miR-196b-5p	up	PDE1B	down	H19	down		hsa-miR-196b-5p	up	PDE1B	down	hsa_circ_0025636	down
hsa-miR-196b-5p	up	RXFP2	down	H19	down		hsa-miR-196b-5p	up	RXFP2	down	hsa_circ_0025636	down
hsa-miR-196b-5p	up	LDB3	down	H19	down		hsa-miR-196b-5p	up	LDB3	down	hsa_circ_0025636	down
hsa-miR-196b-5p	up	CAV1	down	H19	down		hsa-miR-196b-5p	up	CAV1	down	hsa_circ_0025636	down
hsa-miR-196b-5p	up	FGFR1	down	H19	down		hsa-miR-196b-5p	up	FGFR1	down	hsa_circ_0025636	down
hsa-miR-196b-5p	up	VIT	down	H19	down		hsa-miR-196b-5p	up	VIT	down	hsa_circ_0025636	down
hsa-miR-196b-5p	up	DCLK1	down	H19	down		hsa-miR-196b-5p	up	DCLK1	down	hsa_circ_0025636	down
hsa-miR-196b-5p	up	RASD1	down	H19	down		hsa-miR-196b-5p	up	RASD1	down	hsa_circ_0025636	down
hsa-miR-196b-5p	up	ANKS1B	down	H19	down		hsa-miR-196b-5p	up	ANKS1B	down	hsa_circ_0025636	down
hsa-miR-196b-5p	up	GHR	down	H19	down		hsa-miR-196b-5p	up	GHR	down	hsa_circ_0025636	down
hsa-miR-196b-5p	up	TREM1	down	H19	down		hsa-miR-196b-5p	up	TREM1	down	hsa_circ_0025636	down
hsa-miR-196b-5p	up	NTRK3	down	H19	down		hsa-miR-196b-5p	up	NTRK3	down	hsa_circ_0025636	down
hsa-miR-196b-5p	up	CDON	down	H19	down		hsa-miR-196b-5p	up	CDON	down	hsa_circ_0025636	down
							hsa-miR-96-5p	up	SCN2B	down	hsa_circ_0057335	down
							hsa-miR-96-5p	up	CNTN1	down	hsa_circ_0057335	down
							hsa-miR-96-5p	up	ADAMTS4	down	hsa_circ_0057335	down
							hsa-miR-96-5p	up	HOMER1	down	hsa_circ_0057335	down
							hsa-miR-96-5p	up	ADH1B	down	hsa_circ_0057335	down
							hsa-miR-96-5p	up	ATOH8	down	hsa_circ_0057335	down
							hsa-miR-96-5p	up	MYLK	down	hsa_circ_0057335	down
							hsa-miR-96-5p	up	HSPB6	down	hsa_circ_0057335	down
							hsa-miR-96-5p	up	ZCCHC24	down	hsa_circ_0057335	down
							hsa-miR-96-5p	up	RBPMS2	down	hsa_circ_0057335	down
							hsa-miR-96-5p	up	GAS7	down	hsa_circ_0057335	down
							hsa-miR-96-5p	up	FAIM2	down	hsa_circ_0057335	down
							hsa-miR-96-5p	up	PLPP7	down	hsa_circ_0057335	down
							hsa-miR-96-5p	up	ADCY5	down	hsa_circ_0057335	down
							hsa-miR-96-5p	up	CACNB2	down	hsa_circ_0057335	down
							hsa-miR-96-5p	up	COL25A1	down	hsa_circ_0057335	down
							hsa-miR-96-5p	up	NHSL2	down	hsa_circ_0057335	down
							hsa-miR-96-5p	up	FILIP1	down	hsa_circ_0057335	down
							hsa-miR-96-5p	up	SLC6A15	down	hsa_circ_0057335	down
							hsa-miR-96-5p	up	JPH2	down	hsa_circ_0057335	down
							hsa-miR-96-5p	up	PDK4	down	hsa_circ_0057335	down
							hsa-miR-96-5p	up	SDC2	down	hsa_circ_0057335	down
							hsa-miR-96-5p	up	FSTL1	down	hsa_circ_0057335	down
							hsa-miR-96-5p	up	FBXL7	down	hsa_circ_0057335	down
							hsa-miR-96-5p	up	CSRNP1	down	hsa_circ_0057335	down
							hsa-miR-96-5p	up	DLGAP2	down	hsa_circ_0057335	down
							hsa-miR-96-5p	up	CTXND1	down	hsa_circ_0057335	down
							hsa-miR-96-5p	up	LINGO2	down	hsa_circ_0057335	down
							hsa-miR-96-5p	up	SYNE3	down	hsa_circ_0057335	down
							hsa-miR-96-5p	up	PDE1A	down	hsa_circ_0057335	down
							hsa-miR-96-5p	up	PYGO1	down	hsa_circ_0057335	down
							hsa-miR-96-5p	up	MPDZ	down	hsa_circ_0057335	down
							hsa-miR-96-5p	up	FGF2	down	hsa_circ_0057335	down
							hsa-miR-96-5p	up	GLI3	down	hsa_circ_0057335	down
							hsa-miR-96-5p	up	LPL	down	hsa_circ_0057335	down
							hsa-miR-96-5p	up	ATP1A2	down	hsa_circ_0057335	down
							hsa-miR-96-5p	up	GABRA4	down	hsa_circ_0057335	down
							hsa-miR-96-5p	up	PDE3A	down	hsa_circ_0057335	down
							hsa-miR-96-5p	up	STUM	down	hsa_circ_0057335	down
							hsa-miR-96-5p	up	NTRK2	down	hsa_circ_0057335	down
							hsa-miR-96-5p	up	RTL5	down	hsa_circ_0057335	down
							hsa-miR-96-5p	up	PCP4L1	down	hsa_circ_0057335	down
							hsa-miR-96-5p	up	CYBRD1	down	hsa_circ_0057335	down
							hsa-miR-96-5p	up	LIFR	down	hsa_circ_0057335	down
							hsa-miR-96-5p	up	PRDM6	down	hsa_circ_0057335	down
							hsa-miR-96-5p	up	UBE2QL1	down	hsa_circ_0057335	down
							hsa-miR-96-5p	up	MYOCD	down	hsa_circ_0057335	down
							hsa-miR-96-5p	up	TMOD1	down	hsa_circ_0057335	down
							hsa-miR-96-5p	up	RGMA	down	hsa_circ_0057335	down
							hsa-miR-96-5p	up	ITM2A	down	hsa_circ_0057335	down
							hsa-miR-96-5p	up	DAAM2	down	hsa_circ_0057335	down
							hsa-miR-96-5p	up	CASQ2	down	hsa_circ_0057335	down
							hsa-miR-96-5p	up	TREM1	down	hsa_circ_0057335	down

## Sheet: Table S10
Table S10. Protein-Protein Interaction (PPI) Network and Core Proteins Extraction from diff-mRNAs of CHOL.
Core Protein	Degree	Eigenvector	LAC	Betweenness	Closeness	Network
ITGB3	32	9.32227e-05	9.66667	8471.82	0.267462	8.31631
THBS1	24	8.20478e-06	6.66667	749.428	0.240429	8.31631
DCN	22	6.92751e-05	4.5	6158.05	0.238602	7.54204
ADAMTS5	20	0.000656873	4	6119.73	0.204961	6.53853
NTRK1	20	5.71927e-05	4	5775.07	0.244548	4.95238
LAMC2	18	0.000478316	4	5244	0.204961	2.74872
ITGA5	18	4.42016e-08	3.5	4419.58	0.241167	14.9809
FGF2	16	4.25753e-08	3.5	3281.21	0.26431	14.9333
LAMA3	16	0.000367859	3.42857	3219.61	0.224607	14.9333
DMD	16	0.000275973	2.66667	2725.86	0.201282	14.9333
IGF1	16	1.77694e-08	2	2677.41	0.249206	14.9333
CAV1	16	1.73385e-07	14	2519.38	0.176603	14.9333
ADAMTS3	16	1.28888e-05	14	1874.48	0.199239	14.9333
SPON1	16	1.24237e-05	14	1830	0.199239	14.5404
ADAMTS9	16	0.351064	14	1742.17	0.199239	11.2757
ADAMTS4	16	0.334574	14	1561.92	0.199239	1.6

[truncated: 1 more sheets: Table S11]
